# Supplementary material for: Comparison of clinical characteristics and outcomes among different age groups in elderly patients with hip fracture surgery
Source: PLoS One. 2025 Oct 15;20(10):e0333909. doi: 10.1371/journal.pone.0333909 (PMC12527124; doi:10.1371/journal.pone.0333909)
Supplement: S1 Data — (XLSX) [file pone.0333909.s001.xlsx]

## Sheet: Sheet1
Number	Age(y)	Gender	NHFS	fracture type	Diagnosis	Reason for injury	Preoperative cognitive impairment	Preoperative delirium	Preoperative Holden classification ≤ 2	＜4MET_mean	comorbidities>1	Number of comorbidities	cardiovascular disease	diabetes	Chronic lung disease	Cerebrovascular disease	Kidney disease	History of malignant tumors	ASA classification	Type of anesthesia	Surgical name	Surgical delay>48 hours (from admission)	Surgical delay>48 hours (from fracture)	Perioperative blood transfusion	Transfer to ICU after surgery	postoperative pulmonary complications	Postoperative cardiovascular complications	Postoperative cerebral vascular complications	postoperative delirium	In hospital death	30 day postoperative survival status	90 day postoperative survival status
		1=Male，2=Female	4	Extracapsular fracture=0，Intracystic fracture=1	1/2/3/4/5	1=Fall,2=High-energy injury	0=No,1=Yes	0=No,1=Yes	0=No,1=Yes	0=No,1=Yes	1=0-1个，2=＞1个		0=No,1=Yes	0=No,1=Yes	0=No,1=Yes	0=No,1=Yes	0=No,1=Yes	0=No,1=Yes	1=1~2,2=3~4	0=Spinal anesthesia,1=general anesthesia	1=Internal fixation; 2=Half hip replacement; 3=Total hip replacement;			0=No,1=Yes	0=No,1=Yes	0=No,1=Yes	0=No,1=Yes	0=No,1=Yes	0=No，1=Yes	0=No，1=Yes	0=alive，1=death	0=alive，1=death
191001	74	2	5	1	1	1	1	0	0	0	0	1	1	0	0	0	0	0	1	0	2	0	1	0	0	0	0	0	0	0	0	0
191002	94	2	5	0	2	1	0	0	0	1	0	1	0	0	0	1	0	0	2	0	1	0	0	1	0	0	0	0	0	0	0	0
191003	66	1	3	0	2	1	0	0	0	0	0	1	0	1	0	0	0	0	1	1	1	0	1	1	0	0	0	0	0	0	0	0
191004	68	2	5	1	1	1	0	0	0	0	0	0	0	0	0	0	0	0	1	0	2	0	1	0	0	0	0	0	0	0	0	0
191005	87	2	6	1	1	1	1	0	0	1	0	1	0	0	1	0	0	0	1	0	2	0	1	0	0	0	0	0	1	0	0	0
191006	86	2	3	0	2	1	1	0	1	1	0	0	0	0	0	0	0	0	2	0	1	0	1	0	0	0	0	0	1	0	0	1
191007	65	2	5	1	1	1	0	0	0	0	0	0	0	0	0	0	0	0	1	0	1	0	1	0	0	0	0	0	0	0	0	0
191008	75	1	3	1	1	1	0	0	1	1	1	2	1	0	0	1	0	0	2	1	2	0	1	0	0	0	0	0	0	0	0	0
191009	81	2	6	0	2	1	0	0	0	0	0	0	0	0	0	0	0	0	2	1	1	0	0	0	0	0	0	0	0	0	0	0
191010	95	2	3	0	2	1	1	1	0	1	0	0	0	0	0	0	0	0	2	1	1	0	0	1	0	0	0	0	1	0	0	0
191011	73	2	5	1	1	1	0	0	0	0	0	0	0	0	0	0	0	0	1	0	2	0	1	0	0	0	0	0	0	0	0	0
191012	87	1	6	1	1	1	0	0	1	1	0	0	0	0	0	0	0	0	1	0	2	0	1	0	0	0	0	0	0	0	0	0
191013	88	2	6	0	2	1	0	0	0	1	1	2	1	1	0	0	0	0	2	0	1	1	1	1	0	0	0	0	0	0	0	0
191014	88	2	4	0	2	1	0	0	1	1	1	2	1	0	0	1	0	0	2	1	1	0	0	0	0	1	1	0	0	0	0	0
191015	95	2	5	0	2	2	0	0	0	1	0	1	1	0	0	0	0	0	2	0	1	0	0	1	0	0	0	0	0	0	0	0
191016	75	1	6	0	2	1	0	0	1	1	1	2	1	0	0	1	0	0	1	0	1	1	1	1	0	0	0	0	0	0	0	0
191017	87	1	5	0	2	1	1	0	0	0	0	1	1	0	0	0	0	0	2	0	1	0	0	1	0	0	0	0	1	0	0	0
191018	70	2	6	1	1	1	0	0	0	0	1	3	1	0	1	1	0	1	1	0	2	0	0	0	0	0	0	0	0	0	0	0
191019	77	2	4	0	2	1	1	1	0	1	1	5	1	1	1	1	1	0	2	0	1	1	1	1	0	1	0	0	1	0	0	0
191020	83	1	3	1	1	1	0	0	0	0	0	1	0	0	1	0	0	0	2	0	2	0	1	0	0	0	0	0	0	0	0	0
191021	73	2	4	1	1	1	0	0	0	0	0	1	1	0	0	0	0	0	2	1	2	1	1	0	0	0	0	0	0	0	0	0
191022	74	2	5	1	1	2	0	0	0	1	1	3	1	0	1	1	0	0	1	1	2	1	1	0	0	0	0	0	0	0	0	0
191023	88	2	3	0	2	1	0	0	0	0	0	1	0	0	1	0	0	0	2	1	1	1	1	1	0	0	0	0	0	0	0	0
191024	70	2	3	1	1	1	0	0	0	0	0	0	0	0	0	0	0	0	1	1	2	1	1	0	0	0	0	0	0	0	0	0
191025	73	2	6	1	5	2	0	0	0	1	0	0	0	0	0	0	0	0	2	1	1	1	1	1	1	0	0	0	0	0	0	0
191026	77	1	3	1	1	1	1	0	0	0	0	1	0	0	1	0	0	1	2	1	2	0	1	0	0	0	0	0	0	0	0	0
191027	84	2	5	1	1	1	0	0	1	1	0	1	1	0	0	0	0	0	2	1	2	1	1	0	0	0	0	0	0	0	0	0
191028	80	2	5	0	2	1	0	0	0	0	1	3	1	0	0	1	0	0	2	0	1	0	1	1	0	0	0	0	0	0	0	0
191029	79	1	4	0	2	1	1	0	0	0	1	2	1	1	1	0	0	0	2	1	1	0	1	0	0	1	1	0	0	1	1	1
191030	84	2	3	1	1	1	1	1	0	1	0	0	0	0	0	0	0	0	1	1	2	0	1	1	0	0	0	0	1	0	0	0
191031	83	2	5	1	1	2	0	0	0	1	0	0	0	0	0	0	0	0	1	1	2	1	1	1	0	0	0	0	0	0	0	0
191032	87	2	4	1	1	1	0	0	0	0	1	2	1	0	0	1	0	0	1	0	2	0	1	0	0	0	0	0	0	0	0	0
191033	91	2	4	1	1	1	0	0	1	1	0	0	0	0	0	0	0	0	2	0	2	0	1	1	0	0	0	0	0	0	0	0
191101	71	1	3	1	1	2	0	0	0	0	0	1	0	0	1	0	0	0	1	0	2	0	0	0	0	0	0	0	0	0	0	0
191102	81	2	5	0	2	1	0	0	0	1	0	0	0	0	0	0	0	0	1	1	1	0	1	0	0	0	0	0	0	0	0	0
191103	81	2	4	0	3	1	1	0	0	1	1	3	1	0	1	1	0	0	2	0	1	0	1	1	0	0	0	0	1	0	0	0
191104	83	2	3	0	2	1	0	0	0	1	0	1	1	0	0	0	0	0	2	0	1	0	0	1	0	0	0	0	0	0	0	0
191105	68	2	6	1	5	2	0	0	0	0	0	1	0	1	0	0	0	0	1	1	1	1	1	1	0	0	0	0	0	0	0	0
191106	74	2	4	0	2	1	0	0	0	0	1	3	1	0	0	1	0	1	1	0	1	0	1	1	0	0	0	0	0	0	0	0
191107	87	2	6	0	2	1	0	0	1	1	0	1	1	0	0	0	0	0	1	0	1	1	1	1	0	0	0	0	0	0	0	0
191108	89	1	3	0	2	1	0	0	1	1	1	2	0	0	1	1	0	0	2	0	1	0	0	0	0	1	0	0	0	0	0	0
191109	85	2	3	0	2	1	0	0	1	1	0	0	0	0	0	0	0	0	2	0	1	0	0	1	0	0	0	0	1	0	0	0
191110	68	2	4	1	1	1	0	0	0	0	0	0	0	1	0	0	0	0	1	0	2	1	1	0	0	0	0	0	0	0	0	0
191111	83	2	3	0	2	1	0	0	0	0	0	1	1	1	0	0	0	0	1	0	1	1	1	1	0	0	0	0	0	0	0	0
191112	85	2	5	0	2	1	0	0	1	1	0	1	1	0	0	0	0	0	1	1	1	1	1	1	0	0	0	0	0	0	0	0
191113	68	2	4	1	1	1	0	0	0	0	1	2	1	0	0	0	0	0	1	0	2	0	1	1	0	0	0	0	0	0	0	0
191114	77	2	5	1	1	1	0	0	0	0	1	2	1	0	0	1	0	0	1	0	2	1	1	0	0	0	0	0	0	0	0	0
191115	81	1	4	1	1	1	0	0	1	1	1	2	0	0	1	1	0	0	2	0	2	0	1	0	0	0	0	0	0	0	0	0
191116	66	2	3	1	1	1	0	0	0	0	0	1	1	0	0	0	0	1	1	1	2	0	1	0	0	0	0	0	0	0	0	0
191117	78	2	5	0	2	2	0	0	1	1	0	0	0	0	0	0	0	0	1	1	1	0	0	1	0	0	0	0	0	0	0	0
191118	89	2	5	0	2	1	0	0	0	1	0	1	1	0	0	0	0	0	2	0	1	0	0	1	0	0	0	0	1	0	0	0
191119	79	1	5	1	1	1	0	0	0	1	1	2	1	1	0	1	0	0	2	0	2	0	1	0	0	0	0	0	1	0	0	0
191120	84	1	4	1	1	1	1	1	1	1	0	1	0	0	0	1	0	0	2	0	2	0	1	0	0	0	0	0	1	0	0	0
191121	74	1	3	0	2	1	0	0	0	0	0	0	0	0	0	0	0	0	1	0	1	0	0	0	0	0	0	0	0	0	0	0
191122	66	2	3	1	1	1	0	0	0	0	0	1	0	0	0	0	0	0	1	1	3	1	1	0	0	0	0	0	0	0	0	0
191123	68	2	4	1	1	1	0	0	0	0	0	1	0	0	0	0	0	0	1	0	1	1	1	1	0	0	0	0	0	0	0	0
191124	75	2	4	0	2	1	0	0	0	1	0	1	1	0	0	0	0	0	1	1	1	1	1	1	0	0	0	0	1	0	0	0
191125	76	2	4	0	2	2	0	0	0	0	0	0	0	0	0	0	0	0	2	1	1	1	1	1	1	1	1	0	0	0	0	0
191126	75	2	5	1	1	1	0	0	0	0	1	2	1	0	0	0	0	0	1	0	2	1	1	0	0	0	0	0	0	0	0	0
191127	77	2	3	0	2	1	0	0	0	0	1	2	1	0	0	1	0	0	2	0	1	1	1	1	0	0	0	0	1	0	0	0
191128	83	2	3	0	2	1	0	0	1	1	0	1	0	1	0	0	0	0	2	0	1	0	0	1	0	0	0	0	0	0	0	0
191129	72	2	5	1	1	1	0	0	0	1	0	1	0	1	1	0	0	0	1	1	3	0	1	0	0	0	0	0	0	0	0	0
191130	91	2	4	0	2	1	1	0	1	1	0	0	0	0	0	0	0	0	2	1	1	0	1	0	0	0	0	0	1	0	0	0
191131	83	2	3	0	2	1	0	0	1	1	0	0	0	0	0	0	0	0	1	0	1	0	0	1	0	0	0	0	0	0	0	0
191132	65	2	5	1	1	1	0	0	0	0	0	0	0	1	0	0	0	0	1	1	2	1	1	0	0	0	0	0	0	0	0	0
191133	85	1	4	0	2	1	0	0	0	1	0	0	0	0	0	0	0	0	2	0	1	1	1	0	0	0	0	0	1	0	0	0
191134	71	2	4	1	1	1	0	0	0	0	1	2	1	1	0	0	0	0	1	0	2	1	1	0	0	0	0	0	0	0	0	0
191135	75	2	7	0	2	1	0	0	0	0	0	0	0	0	0	0	0	0	1	0	1	0	0	1	0	0	0	0	0	0	0	0
191136	87	1	4	0	2	1	1	0	0	1	0	1	1	0	0	0	0	0	2	0	1	0	0	0	0	0	0	1	1	0	0	0
191137	70	2	4	1	1	1	0	0	1	1	1	2	1	0	0	1	0	0	2	1	2	1	1	0	0	0	0	0	0	0	0	0
191138	70	2	6	1	1	1	0	0	1	1	1	3	1	0	1	1	0	0	2	1	3	0	1	1	0	0	0	0	0	0	0	0
191139	75	1	4	1	1	1	1	0	0	1	1	3	1	0	0	1	0	0	2	1	2	1	1	0	0	0	0	0	1	0	0	0
191140	82	1	4	1	1	1	0	0	0	0	0	0	0	1	0	0	0	0	1	0	2	0	1	0	0	0	0	0	0	0	0	0
191201	69	2	5	0	2	1	0	0	0	0	0	0	0	0	0	0	0	0	1	0	1	1	1	0	0	0	0	0	0	0	0	0
191202	77	2	5	1	1	1	1	0	0	0	0	0	0	0	0	0	0	0	1	1	2	1	1	1	0	0	0	0	0	0	0	0
191203	70	1	5	1	1	1	0	0	0	1	1	2	0	0	0	1	0	0	2	1	3	1	1	0	0	0	0	0	0	0	0	0
191204	69	2	4	1	1	1	0	0	0	1	1	3	1	0	0	1	0	0	2	1	3	1	1	1	0	0	0	0	1	0	0	0
191205	69	1	3	1	1	1	0	0	1	1	0	0	0	1	0	0	0	0	1	1	3	1	1	0	0	0	0	0	1	0	0	0
191206	84	2	5	0	2	1	0	0	1	0	0	1	1	0	0	0	0	0	1	0	2	0	1	0	0	1	0	0	1	0	0	0
191207	90	1	6	1	1	1	0	0	1	1	0	1	0	0	0	1	0	0	2	0	1	0	1	1	0	0	0	0	1	0	0	0
191208	70	1	4	0	2	2	1	0	0	0	1	2	1	0	0	0	1	0	1	0	1	0	1	0	0	0	0	0	0	0	0	0
191209	84	1	4	0	2	2	0	0	0	0	0	1	0	0	1	0	0	0	1	0	1	1	1	1	1	1	1	0	0	1	1	1
191210	77	2	4	1	1	1	0	0	0	1	1	4	1	0	1	1	0	0	2	0	1	1	1	0	1	0	0	0	0	0	0	0
191211	72	2	4	1	1	1	0	0	0	0	1	2	0	1	1	0	0	0	2	1	3	1	1	0	0	1	0	0	0	0	0	0
191212	77	2	6	0	2	1	0	0	0	1	0	0	0	1	0	0	0	0	2	1	2	1	1	0	0	0	0	0	0	0	0	0
191213	87	1	4	0	2	1	0	0	0	1	1	2	1	0	0	0	0	0	2	1	1	0	0	1	0	0	0	0	0	0	0	0
191214	69	2	6	0	2	1	0	0	0	0	1	3	1	0	0	1	0	0	2	1	1	1	1	0	0	0	0	0	0	0	0	0
191215	86	1	4	1	1	1	0	1	0	0	1	3	1	0	1	1	0	0	2	0	2	1	1	0	0	1	0	0	1	0	0	0
191216	69	2	4	1	1	1	0	0	0	1	1	2	1	0	0	1	0	0	1	1	2	0	1	0	0	0	0	0	1	0	0	0
191217	84	2	4	1	1	1	1	1	0	1	0	1	0	0	0	1	0	0	2	1	2	0	0	0	0	0	0	0	1	0	0	0
191218	83	2	4	0	2	1	1	0	0	1	0	1	1	1	0	0	0	0	2	1	1	0	1	1	0	1	1	1	0	1	0	1
191219	76	2	6	0	2	1	0	0	0	1	0	0	0	1	0	0	0	0	2	1	1	0	0	1	0	0	0	0	1	0	0	0
191220	66	2	5	0	2	1	1	0	1	1	1	2	1	0	0	1	0	0	2	0	1	1	1	1	0	0	0	0	0	0	0	0
191221	74	1	5	1	5	1	0	0	0	0	0	0	0	1	0	0	0	0	1	1	1	1	1	1	0	0	0	0	1	0	0	0
191222	78	1	5	0	2	1	0	0	0	1	1	2	1	1	0	1	0	0	2	0	1	0	0	1	0	0	0	1	1	0	0	0
191223	81	2	4	1	1	1	0	0	0	1	1	2	1	0	1	0	0	0	1	1	2	0	0	1	0	0	0	0	0	0	0	0
200101	70	2	5	0	2	1	0	0	0	1	1	2	1	0	0	1	0	0	1	0	1	0	0	1	0	0	0	0	1	0	0	0
200102	77	2	3	1	1	1	0	0	0	1	1	3	1	0	0	1	0	0	1	0	2	0	0	1	0	0	0	0	0	0	0	0
200103	70	2	5	1	1	1	0	0	0	0	0	1	0	0	1	0	0	0	2	0	2	0	1	0	0	1	0	0	0	0	0	0
200104	71	1	4	0	2	1	0	0	0	0	0	1	1	0	0	0	0	1	1	0	1	0	1	0	0	0	0	0	0	0	0	0
200105	79	2	5	0	2	1	0	0	0	0	1	3	1	0	0	1	0	0	1	0	1	0	0	1	0	0	0	0	1	0	0	0
200106	84	2	3	0	2	1	1	0	1	1	0	1	0	0	0	0	0	0	2	1	1	0	0	1	0	0	0	0	0	0	0	0
200107	68	2	3	1	1	2	0	0	0	0	0	0	0	0	0	0	0	0	1	1	1	1	1	1	0	1	0	0	1	0	0	0
200108	74	2	4	1	1	1	0	0	0	0	0	0	0	0	0	0	0	0	1	0	2	1	1	0	0	0	0	0	0	0	0	0
200109	77	1	5	0	3	1	1	1	0	1	0	1	1	0	0	0	0	0	1	1	1	0	0	1	0	0	0	0	0	0	0	0
200110	87	2	4	0	2	1	0	0	0	1	0	1	1	1	0	0	0	0	2	1	1	0	0	1	0	0	0	1	0	0	0	0
200111	71	1	3	0	2	2	0	0	0	0	0	1	0	1	0	1	0	0	1	0	1	1	1	0	0	0	0	0	1	0	0	0
200112	66	2	4	0	2	1	0	0	0	0	0	0	0	0	0	0	0	0	1	1	1	0	0	0	0	0	0	0	0	0	0	0
200113	74	2	5	0	2	1	1	0	0	0	0	0	0	0	0	0	0	0	1	1	1	1	1	0	0	0	0	0	0	0	0	0
200114	86	2	4	0	2	1	1	0	0	0	0	1	1	1	0	0	0	0	2	0	1	0	1	0	0	0	0	0	0	0	0	0
200115	87	2	4	1	1	1	0	0	0	1	0	0	0	1	0	0	0	0	1	0	2	0	0	0	0	0	0	0	0	0	0	0
200116	66	2	4	0	2	1	0	0	1	1	0	1	0	0	0	1	0	0	1	0	1	0	1	1	0	0	0	0	0	0	0	0
200117	70	2	4	1	1	1	0	0	0	1	1	3	1	0	0	1	0	0	1	1	2	0	1	0	0	0	0	0	1	0	0	0
200118	72	1	3	1	1	2	0	0	0	0	0	1	0	0	0	1	0	0	1	0	2	0	0	0	0	1	0	0	0	0	0	0
200119	85	2	4	1	1	1	0	0	1	1	0	0	0	0	0	0	0	0	2	0	2	0	0	1	0	0	0	0	0	0	0	0
200201	95	2	3	0	2	1	0	0	0	0	0	1	0	0	1	0	0	0	2	0	1	0	0	0	0	0	0	0	1	0	0	0
200202	65	2	5	1	1	1	0	0	0	0	0	1	1	0	0	0	0	0	1	0	3	0	1	0	0	0	0	0	0	0	0	0
200203	82	2	6	0	2	1	0	1	0	1	1	3	1	0	1	0	0	0	2	0	1	1	1	1	0	1	0	1	1	0	0	0
200204	83	1	5	0	2	1	0	0	0	1	1	2	1	0	0	0	1	0	2	0	1	0	0	1	0	1	0	0	0	0	0	0
200205	79	1	4	0	2	1	0	0	0	1	1	3	1	0	1	1	0	0	2	0	1	1	1	1	1	1	0	0	1	0	1	1
200206	88	2	4	1	1	1	0	0	0	1	0	0	0	0	0	0	0	0	1	0	2	0	0	0	0	0	0	0	0	0	0	0
200207	95	2	4	0	2	1	0	0	1	1	0	1	0	0	1	0	0	0	2	0	1	0	0	1	0	1	0	0	0	0	0	0
200208	68	1	4	0	2	1	0	0	0	0	0	0	0	0	0	0	0	0	1	0	1	0	0	0	0	0	0	0	0	0	0	0
200209	73	2	5	1	1	1	0	0	1	1	0	0	0	1	0	0	0	0	1	1	2	0	1	1	0	1	0	0	0	0	0	0
200210	82	2	5	0	2	1	0	1	0	1	1	4	1	0	1	0	1	0	2	1	1	0	0	1	0	1	0	0	1	0	0	0
200211	68	1	4	1	1	1	0	0	0	1	0	1	0	0	1	0	0	1	2	1	2	0	1	1	0	0	0	0	0	0	1	1
200212	74	2	4	0	2	1	0	0	0	0	1	3	1	0	0	1	0	0	2	0	1	0	0	0	0	0	0	0	0	0	0	0
200213	91	2	5	1	1	1	0	0	0	1	0	1	0	0	0	1	0	0	2	0	2	0	1	1	0	0	0	0	0	0	0	0
200214	88	2	3	0	2	1	0	0	0	1	0	0	0	1	0	0	0	0	1	1	1	0	1	1	0	0	0	0	0	0	0	0
200215	65	2	6	1	1	1	1	0	0	1	0	0	0	0	0	0	0	0	1	1	2	0	0	0	0	0	0	0	0	0	0	0
200301	89	1	6	0	2	1	0	0	0	1	0	1	0	0	0	1	0	0	2	0	1	1	1	1	0	0	0	0	0	0	0	0
200302	71	1	3	0	2	1	1	0	1	1	1	4	1	0	1	1	1	0	2	0	1	0	1	0	0	0	0	0	1	0	0	0
200303	79	2	4	1	1	1	0	0	0	1	0	1	1	0	0	0	0	0	1	1	2	1	1	0	0	0	0	0	1	0	0	0
200304	80	1	4	0	2	1	0	0	0	0	0	0	0	0	0	0	0	0	1	1	1	1	1	0	0	0	0	0	0	0	0	0
200305	101	2	5	1	1	1	0	0	0	1	0	0	0	0	0	0	0	0	2	0	2	0	1	0	0	1	0	0	0	0	0	0
200306	88	2	6	1	1	1	0	0	0	1	1	2	1	1	0	0	0	0	1	0	2	0	1	0	0	0	0	0	0	0	0	0
200307	93	1	5	1	1	1	0	1	0	1	1	3	1	0	1	1	0	0	2	0	2	1	1	1	1	1	1	0	0	1	1	1
200308	75	2	5	1	1	1	1	0	0	0	1	3	1	1	1	1	0	0	2	0	2	1	1	0	0	0	0	0	1	0	0	0
200309	96	1	4	1	1	1	0	0	0	1	0	1	0	0	1	0	0	0	1	0	2	0	1	0	0	1	0	0	1	0	0	0
200310	65	2	4	0	2	1	0	0	0	1	0	0	0	0	0	0	0	0	2	1	1	1	1	1	0	0	0	0	0	0	0	0
200311	65	1	5	1	1	1	0	0	0	0	0	1	0	0	0	1	0	0	2	1	2	1	1	0	0	0	0	0	0	0	0	0
200312	82	1	7	1	1	1	1	0	0	1	0	0	0	0	0	0	0	0	2	1	2	0	1	0	0	0	0	1	0	0	0	0
200313	84	1	3	0	2	1	1	1	1	1	1	2	1	0	0	1	0	0	2	1	1	1	1	1	0	1	0	0	0	0	0	0
200314	69	2	4	1	1	1	0	0	0	0	0	0	0	0	0	0	0	0	1	1	2	0	1	0	0	0	0	0	0	0	0	0
200315	68	2	6	0	2	1	0	0	0	0	1	3	1	0	1	1	0	0	1	1	1	0	0	0	0	1	0	0	0	0	0	0
200316	76	1	4	0	2	1	1	0	1	1	1	2	1	0	0	1	0	0	1	0	1	0	0	0	0	0	0	0	1	0	0	0
200317	84	2	4	1	1	1	0	0	0	1	1	2	1	1	0	0	0	0	2	0	2	1	1	1	0	0	0	0	0	0	0	0
200318	69	2	4	1	1	1	0	0	0	0	1	2	1	0	0	0	1	0	2	1	2	0	1	1	0	1	0	0	0	0	0	0
200319	80	2	5	1	1	1	0	0	0	0	1	2	1	0	1	0	0	0	1	0	2	1	1	1	0	1	0	0	0	0	0	0
200320	87	1	3	0	2	1	0	0	0	0	0	1	0	0	1	0	0	0	2	0	1	0	1	0	0	0	0	0	0	0	0	0
200321	65	2	7	1	1	1	0	0	0	1	0	0	0	0	0	0	0	0	1	0	2	1	1	0	0	0	0	0	0	0	0	0
200322	87	1	4	0	2	1	0	0	0	0	1	2	0	0	1	1	0	0	2	0	1	0	1	1	1	0	0	0	1	0	0	0
200401	83	1	4	0	2	1	0	0	0	0	0	1	0	0	1	0	0	0	2	1	1	1	1	1	0	0	0	0	0	0	0	0
200402	76	2	4	1	1	1	0	0	0	1	1	2	1	0	0	0	0	0	2	0	2	1	1	1	1	0	0	0	0	0	0	0
200403	93	2	3	1	1	1	0	0	0	1	0	1	0	0	1	0	0	0	2	0	2	1	1	0	0	0	0	0	0	0	0	0
200404	82	2	4	0	2	1	0	0	0	0	0	1	1	0	0	0	0	0	1	0	1	0	0	1	0	1	0	1	1	0	0	0
200405	84	2	4	0	2	1	0	0	1	1	0	1	1	0	0	0	0	0	1	0	1	1	1	1	0	0	0	0	0	0	0	0
200406	70	2	4	0	2	1	0	0	0	0	1	2	1	1	0	0	0	0	2	1	1	1	1	1	0	0	0	0	1	0	0	0
200407	69	2	3	1	1	1	0	0	0	1	1	3	1	0	0	1	0	0	2	0	2	1	1	0	0	0	0	0	0	0	0	0
200408	75	2	6	0	2	1	0	0	0	1	0	1	1	0	0	0	0	0	2	0	1	1	1	1	0	1	1	0	0	1	1	1
200409	90	2	3	0	2	1	1	1	1	1	0	1	1	0	0	0	0	1	1	0	1	0	0	0	0	0	0	0	1	0	0	0
200410	72	2	4	1	1	1	0	0	0	0	0	0	0	0	0	0	0	0	1	0	2	1	1	0	0	0	0	0	0	0	0	0
200411	73	1	5	0	2	1	0	0	0	0	0	1	0	0	1	0	0	0	1	0	1	0	0	0	0	0	0	0	0	0	0	0
200412	77	1	4	1	1	1	0	0	1	0	1	3	1	0	0	1	0	0	2	0	2	1	1	0	0	1	1	0	0	1	1	1
200413	79	2	3	1	1	1	1	0	0	1	0	1	0	1	0	1	0	0	2	0	2	1	1	1	0	0	0	0	1	0	0	0
200414	67	2	7	1	1	1	0	0	0	0	0	0	0	0	0	0	0	0	1	0	2	1	1	0	0	0	0	0	0	0	0	0
200415	87	2	3	0	2	1	0	0	0	1	1	3	1	0	0	0	1	1	2	1	1	0	1	1	1	0	0	0	0	0	0	0
200416	74	2	5	1	1	1	0	0	0	0	0	1	1	0	0	0	0	0	1	0	2	1	1	0	0	1	0	0	0	0	0	0
200417	93	2	6	0	2	1	0	0	0	1	0	0	0	1	0	0	0	0	2	0	1	1	1	1	0	0	0	0	0	0	0	0
200418	87	2	4	0	2	1	0	0	0	0	1	2	1	1	0	0	0	0	1	0	1	0	1	1	0	0	0	0	0	0	0	0
200419	71	2	7	1	1	1	0	0	0	1	1	3	1	0	1	1	0	0	2	1	2	1	1	0	0	0	0	0	0	0	0	0
200420	90	1	5	0	2	1	1	0	0	1	0	1	1	0	0	0	0	0	2	1	1	1	1	1	0	0	0	0	1	0	0	0
200421	68	1	7	1	5	2	0	0	0	0	0	1	1	0	0	0	0	0	1	1	1	1	1	1	0	0	0	0	0	0	0	0
200422	89	1	4	1	1	1	0	0	0	1	1	2	1	0	0	1	0	1	1	0	2	0	0	0	0	1	0	0	0	0	0	0
200423	83	2	3	0	2	1	1	0	0	1	0	0	0	1	0	0	0	0	2	0	1	0	1	0	0	0	0	0	1	0	0	0
200424	81	2	4	0	2	1	0	0	0	0	0	1	1	0	0	0	0	0	2	0	1	0	0	0	0	0	0	0	0	0	0	0
200425	80	2	4	0	2	1	0	0	0	1	0	1	1	0	0	0	0	0	2	0	1	1	1	1	0	0	0	0	0	0	0	0
200426	79	2	5	0	2	2	0	0	0	0	0	0	0	1	0	0	0	0	1	1	1	1	1	1	0	0	0	0	0	0	0	0
200427	77	1	3	0	2	1	0	0	0	1	1	2	1	0	0	1	0	0	2	1	1	0	1	0	0	0	0	0	1	0	0	0
200428	77	2	4	1	4	2	0	0	0	0	0	1	1	0	0	0	0	0	1	1	3	1	1	1	0	0	0	1	1	0	0	0
200429	85	2	4	0	2	1	0	0	0	0	0	1	1	0	0	0	0	0	1	0	1	0	1	1	0	0	0	0	1	0	0	0
200501	69	1	5	0	2	1	0	0	0	1	0	0	0	1	0	0	0	0	1	1	1	1	1	0	0	0	0	0	0	0	0	0
200502	71	2	3	0	3	1	0	0	0	0	1	2	1	0	0	0	0	0	1	0	1	1	1	1	0	0	0	0	0	0	0	0
200503	78	2	5	1	1	1	0	0	0	0	0	0	0	0	0	0	0	0	1	0	2	0	0	0	0	0	0	0	0	0	0	0
200504	73	2	5	0	3	2	0	0	0	0	1	2	0	1	0	1	0	0	2	1	1	1	1	1	0	1	0	0	1	0	0	0
200505	87	2	4	0	2	1	0	0	0	1	0	1	1	0	0	0	0	0	2	0	1	0	0	1	0	0	0	0	0	0	0	0
200506	94	2	3	0	2	1	0	0	0	1	0	1	1	0	0	0	0	0	2	0	1	0	0	0	0	0	0	0	0	0	0	0
200507	67	2	5	1	1	1	0	0	0	0	0	0	0	0	0	0	0	0	1	0	2	1	1	0	0	0	0	0	0	0	0	0
200508	82	1	3	1	1	1	0	0	0	1	0	1	1	0	0	0	0	0	2	0	2	1	1	1	0	0	0	0	0	0	0	0
200509	71	2	7	1	1	1	0	0	0	0	0	1	1	0	0	0	0	0	1	1	2	1	1	0	0	0	0	0	0	0	0	0
200510	95	1	3	1	1	1	0	0	1	1	1	2	1	0	0	0	0	0	2	1	2	0	1	1	0	1	1	0	1	0	0	0
200511	81	2	6	1	1	1	0	0	0	1	0	1	1	0	0	0	0	0	1	1	2	1	1	0	0	1	0	0	0	0	0	0
200512	93	1	4	0	2	1	0	1	0	1	0	0	0	0	0	0	0	0	1	0	1	1	1	1	0	0	0	0	0	0	0	0
200513	65	1	6	1	1	2	0	0	0	0	0	1	1	0	0	0	0	0	1	0	3	1	1	0	0	0	0	0	0	0	0	0
200514	69	1	4	1	1	1	0	0	0	0	1	2	0	0	0	1	0	1	2	1	2	0	0	0	0	1	0	0	0	0	0	0
200515	74	2	6	0	2	1	0	0	0	1	1	3	1	1	1	1	0	0	2	1	1	1	1	0	0	0	0	0	0	0	0	0
200516	77	1	5	0	2	1	1	0	0	1	0	1	0	0	1	0	0	0	2	0	1	1	1	1	0	1	0	0	0	0	0	0
200517	87	2	5	1	1	1	0	0	0	1	1	2	1	1	0	0	0	0	2	0	2	0	1	0	0	0	0	0	0	0	0	0
200518	68	2	3	1	1	1	1	1	1	1	1	2	1	0	0	1	0	0	2	1	2	1	1	1	0	0	0	0	1	0	0	0
200519	72	2	5	0	2	1	0	0	0	0	0	0	0	0	0	0	0	0	1	0	1	1	1	1	0	0	0	0	0	0	0	0
200520	93	2	4	1	1	1	0	0	1	1	1	2	1	0	1	0	0	0	1	0	2	0	1	0	0	0	0	0	0	0	0	0
200601	67	2	4	1	1	1	0	0	0	1	1	2	1	0	0	1	0	0	1	0	2	1	1	0	0	0	0	0	0	0	0	0
200602	68	1	5	1	1	1	0	0	0	0	0	0	0	0	0	0	0	0	1	1	3	1	1	0	0	0	0	0	0	0	0	0
200603	82	1	4	1	1	1	0	0	0	1	1	2	1	1	0	1	0	0	1	1	2	0	0	1	0	0	0	1	1	0	0	0
200604	85	1	4	0	2	1	0	0	0	1	0	0	0	0	0	0	0	0	1	0	1	0	1	1	0	0	0	0	0	0	0	0
200605	83	2	3	1	1	1	0	0	0	1	1	3	1	0	0	1	0	0	2	1	2	1	1	0	0	0	0	0	1	0	0	0
200606	65	2	3	1	1	1	0	0	0	1	0	0	0	0	0	0	0	0	1	0	2	0	0	0	0	0	0	0	0	0	0	0
200607	70	2	4	1	1	1	0	0	0	0	0	0	0	1	0	0	0	0	1	1	3	0	1	0	0	0	0	0	0	0	0	0
200608	75	1	4	1	1	2	0	0	0	0	0	1	1	0	0	0	0	0	2	0	2	1	1	0	0	0	0	0	1	0	0	0
200609	79	2	3	0	2	1	0	0	0	0	0	0	0	0	0	0	0	0	2	0	1	0	0	1	0	0	0	0	0	0	0	0
200610	75	2	5	0	2	1	0	0	0	1	0	1	1	0	0	0	0	0	2	0	1	1	1	1	0	0	0	0	0	0	0	0
200611	93	2	4	0	2	1	0	0	1	1	0	1	0	1	1	0	0	0	2	0	1	0	1	1	0	0	0	0	1	0	1	1
200612	70	2	4	1	1	1	0	0	1	1	1	2	1	0	0	1	0	0	1	0	2	0	1	0	0	0	0	0	0	0	0	0
200613	93	2	5	1	1	1	0	0	1	1	0	1	1	0	0	0	0	0	1	0	2	0	0	1	0	0	0	0	0	0	0	0
200614	72	2	4	0	2	1	1	0	0	1	0	0	0	0	0	0	0	0	1	0	1	0	1	1	0	0	0	0	1	0	0	0
200616	72	2	5	0	2	1	0	0	0	0	0	1	1	0	0	0	0	0	2	0	1	0	1	1	0	0	0	0	0	0	0	0
200617	89	2	4	0	2	1	0	0	1	1	0	1	1	0	0	0	0	0	2	0	1	1	1	0	0	0	0	0	0	0	0	0
200618	79	1	5	1	1	1	0	0	0	1	0	0	0	0	0	0	0	0	1	1	2	1	1	0	0	0	0	0	0	0	0	0
200619	87	2	4	1	1	1	0	0	0	1	1	3	1	0	0	1	0	0	2	0	2	1	1	0	0	0	0	0	0	0	0	0
200620	80	1	4	1	1	1	0	0	0	0	0	1	1	1	0	0	0	0	2	0	2	1	1	0	0	0	0	0	0	0	0	0
200621	74	2	4	1	1	1	0	0	1	1	1	2	1	0	0	1	0	0	2	1	2	1	1	0	0	0	0	0	1	0	0	0
200622	89	2	4	0	2	1	0	0	0	1	0	0	0	0	0	0	0	0	1	1	1	0	1	0	0	0	0	0	1	0	0	0
200623	76	2	4	1	1	1	0	0	0	0	1	2	1	0	0	1	0	0	2	1	2	0	1	0	0	1	0	0	0	0	0	0
200624	82	1	5	0	2	1	0	0	0	1	0	1	0	0	0	1	0	0	2	0	1	0	0	1	0	0	0	1	0	0	0	0
200625	82	1	5	0	2	1	0	1	0	1	1	2	1	0	0	1	0	0	1	1	1	0	0	0	0	0	0	0	0	0	0	0
200626	88	2	4	0	2	1	0	0	0	1	0	0	0	0	0	0	0	0	1	0	1	1	1	1	0	0	0	0	1	0	0	0
200627	92	2	7	1	1	1	0	0	0	1	0	0	0	0	0	0	0	0	1	0	2	1	1	0	0	0	0	0	0	0	0	0
200628	97	1	6	0	2	1	1	0	1	1	0	1	1	0	0	0	0	0	2	0	1	1	1	1	0	0	0	0	0	0	0	0
200701	73	1	5	0	2	2	0	0	0	0	1	2	1	0	0	0	1	0	2	1	1	1	1	1	0	1	0	0	0	0	0	0
200702	85	1	4	0	2	1	0	0	0	1	1	3	1	0	1	1	0	0	2	1	1	1	1	0	0	0	0	1	0	0	0	0
200703	80	2	4	1	1	1	0	0	1	1	1	2	1	0	1	0	0	0	2	1	2	1	1	0	0	0	0	0	0	0	0	0
200704	82	1	3	1	1	1	0	0	0	0	0	1	1	0	0	0	0	0	2	1	2	0	0	0	0	0	0	0	0	0	0	0
200705	71	2	3	1	1	1	0	0	0	1	0	0	0	0	0	0	0	0	1	1	3	1	1	0	0	1	0	0	0	0	0	0
200706	71	2	6	1	1	1	0	0	0	0	0	1	1	1	0	0	0	0	1	1	2	0	1	0	0	0	0	0	0	0	0	0
200707	93	2	4	1	1	1	1	0	1	1	1	2	1	0	1	0	0	0	2	0	2	1	1	0	0	0	0	0	0	0	0	0
200708	77	2	3	0	2	1	0	0	0	1	1	3	1	0	0	0	1	0	2	1	1	0	0	1	1	1	2	0	1	0	0	0
200709	68	2	5	1	1	2	0	0	0	0	0	1	1	0	0	0	0	0	1	1	3	1	1	0	0	0	0	0	0	0	0	0
200710	70	1	4	1	1	1	0	0	1	1	1	2	1	0	0	1	0	0	2	1	2	1	1	0	0	0	0	0	1	0	0	0
200711	97	2	4	0	2	1	0	0	0	1	0	0	0	0	0	0	0	0	2	0	1	0	0	1	0	0	0	0	0	0	0	0
200712	66	1	5	0	2	1	0	0	0	0	0	0	0	0	0	0	0	0	1	0	1	1	1	0	0	0	0	0	0	0	0	0
200713	72	1	3	0	2	1	0	0	0	1	0	1	0	0	0	0	0	0	1	1	1	0	0	1	0	0	0	0	0	0	0	0
200714	84	2	3	1	1	1	0	0	0	1	0	0	0	0	0	0	0	0	2	1	2	0	1	0	1	1	1	0	0	0	0	0
200715	84	2	7	1	1	1	0	0	0	0	0	1	1	0	0	0	0	0	1	0	2	0	1	0	0	0	0	0	0	0	0	0
200716	83	1	6	0	2	1	1	0	1	1	1	2	1	0	0	1	0	0	2	0	1	1	1	1	0	0	0	0	0	0	0	0
200717	87	1	6	0	2	1	0	0	0	0	0	1	1	0	0	0	0	0	2	0	1	0	0	1	1	1	1	0	0	1	1	1
200718	87	2	3	0	2	1	0	1	1	1	1	2	1	0	0	1	0	0	2	0	1	0	0	1	0	1	0	0	1	0	0	0
200719	65	2	4	1	1	1	0	0	0	0	0	1	1	0	0	0	0	0	1	0	1	1	1	0	0	0	0	0	0	0	0	0
200720	70	1	6	0	2	1	0	0	0	0	0	1	1	0	0	0	0	0	1	1	1	0	1	1	0	0	0	0	0	0	0	0
200721	86	2	7	0	2	2	1	0	0	1	0	0	0	0	0	0	0	0	2	1	1	0	0	1	0	0	0	0	0	0	0	0
200722	73	1	4	1	1	1	0	0	0	1	1	3	1	0	0	1	0	1	2	0	2	1	1	0	0	0	0	0	0	0	0	0
200723	67	2	7	1	1	1	0	0	0	1	0	1	1	0	0	0	0	1	1	0	2	1	1	0	0	1	0	0	1	0	0	0
200724	89	1	3	0	2	1	0	0	1	1	1	2	1	0	0	1	0	0	2	0	1	1	1	1	0	1	0	0	0	0	0	0
200725	73	2	5	1	1	1	0	0	0	1	0	1	1	1	0	0	0	0	2	1	2	1	1	0	0	0	0	0	1	0	0	0
200726	84	1	6	0	2	1	0	0	0	1	0	1	0	0	1	0	0	0	2	0	1	0	1	1	0	1	0	0	0	0	0	0
200727	88	1	5	0	2	1	0	0	0	1	1	2	1	0	0	1	0	0	2	0	1	0	0	0	0	0	0	0	1	0	0	0
200728	92	2	7	1	1	1	0	0	1	1	1	2	1	0	1	0	0	0	2	1	2	0	1	1	0	0	0	0	0	0	0	0
200801	88	1	3	0	2	1	1	1	0	1	1	2	1	0	0	1	0	0	1	0	1	1	1	0	1	1	0	1	0	1	1	1
200802	80	2	4	0	2	1	0	0	0	1	0	0	0	1	0	0	0	0	1	0	1	0	1	0	0	0	0	0	0	0	0	0
200803	88	2	4	1	1	1	0	0	0	1	0	1	1	0	0	0	0	0	2	0	2	0	1	1	0	1	0	0	1	0	0	0
200804	81	2	5	0	2	1	0	0	0	1	0	0	0	0	0	0	0	0	2	0	1	0	0	1	0	0	0	0	0	0	0	0
200805	79	1	3	1	1	1	0	0	0	0	1	3	1	0	1	1	0	0	2	0	2	0	0	0	1	1	0	0	0	0	0	0
200806	83	2	6	1	1	1	0	0	0	1	0	1	0	0	0	1	0	0	2	0	2	1	1	0	0	1	0	0	0	0	0	0
200807	91	1	5	0	2	1	0	0	0	1	0	1	0	0	0	1	0	0	2	0	1	1	1	1	1	0	0	0	0	1	1	1
200808	80	1	4	0	2	1	0	0	0	0	0	1	1	0	0	0	0	0	2	0	1	1	1	1	0	0	0	0	0	0	1	1
200809	80	1	3	0	2	1	0	0	0	1	0	0	0	0	0	0	0	0	1	1	1	0	0	0	0	0	0	0	0	0	0	0
200810	84	2	4	0	2	1	0	0	0	1	0	1	1	0	0	0	0	0	1	0	1	0	0	1	0	1	0	0	1	0	0	0
200811	75	2	4	0	2	1	0	0	0	1	1	2	1	1	0	1	0	0	2	1	1	0	0	0	0	0	0	0	0	0	0	0
200812	95	2	5	0	2	1	0	0	0	1	0	1	1	0	0	0	0	0	2	0	1	0	0	0	0	0	0	0	0	0	0	0
200813	77	1	5	1	1	1	0	0	0	1	1	4	1	0	1	1	1	0	1	0	2	0	1	1	0	0	0	0	0	1	0	1
200814	66	1	5	1	1	1	0	0	1	1	1	2	1	0	0	1	0	0	2	1	2	0	1	0	0	0	0	0	0	0	0	0
200815	68	2	4	0	2	1	0	0	0	0	1	2	1	0	1	0	0	0	1	0	1	0	1	1	0	0	0	0	0	0	0	0
200816	80	1	5	0	2	2	0	0	0	0	0	1	0	0	1	0	0	0	2	0	1	1	1	1	0	1	0	0	0	0	0	0
200817	81	2	7	0	2	1	1	1	0	1	0	0	0	0	0	0	0	0	2	0	1	0	1	1	0	0	0	1	1	0	0	0
200818	88	2	3	0	2	1	1	0	0	1	1	2	1	0	0	1	0	0	2	0	1	0	0	1	1	0	0	0	0	0	0	0
200819	69	2	5	1	1	1	0	0	0	1	0	1	0	0	0	0	0	0	1	0	2	1	1	1	0	0	0	0	0	0	0	0
200820	65	1	5	0	2	1	0	0	0	0	1	2	1	0	1	0	0	0	2	0	1	0	0	1	0	0	0	0	0	0	0	0
200821	68	1	3	1	1	2	0	0	0	0	1	3	1	0	1	1	0	0	2	1	2	1	1	1	0	0	0	0	1	0	0	0
200822	83	2	5	1	1	1	0	0	0	0	0	1	1	0	0	0	0	0	2	0	2	0	0	1	0	0	0	0	0	0	0	0
200823	83	1	4	0	2	1	0	0	0	1	0	1	1	0	0	0	0	1	2	0	1	1	1	1	0	0	0	0	1	0	1	1
200901	79	2	5	0	2	1	0	0	0	1	0	0	0	0	0	0	0	0	2	0	1	0	1	1	0	0	0	0	0	0	0	0
200902	76	2	4	1	1	1	1	0	0	1	1	3	1	0	0	1	0	0	2	1	2	1	1	1	0	0	0	0	1	0	0	0
200903	83	2	5	0	2	1	1	0	0	1	0	1	1	0	0	0	0	0	1	0	1	0	0	0	0	0	0	0	1	0	0	0
200904	82	2	4	1	1	1	0	0	0	1	1	2	1	0	1	0	0	0	1	0	2	1	1	0	0	0	0	0	0	0	0	0
200905	82	2	4	0	2	1	0	0	0	1	1	2	1	0	0	0	0	0	1	0	1	0	0	1	1	1	2	1	0	1	0	1
200906	87	2	4	0	2	1	0	0	0	1	0	1	1	0	0	0	0	0	1	0	1	0	0	0	0	1	0	0	0	0	0	0
200907	66	2	3	1	1	1	0	0	0	0	0	1	0	0	0	1	0	0	2	0	2	0	0	1	0	0	0	0	0	0	0	0
200908	78	2	5	1	1	1	0	0	0	0	0	1	1	0	0	0	0	0	2	0	2	0	0	0	0	0	0	0	0	0	0	0
200909	68	1	6	0	2	2	0	0	0	0	0	0	0	1	0	0	0	0	1	1	1	0	1	1	0	0	0	0	0	0	0	0
200910	76	2	4	0	2	1	1	0	1	1	1	3	1	0	1	1	0	0	2	1	1	1	1	1	1	1	1	0	1	0	0	0
200911	82	1	4	0	2	1	0	0	0	0	0	1	1	0	0	0	0	0	1	0	1	1	1	0	0	0	0	0	0	0	0	0
200912	85	2	4	0	2	1	0	0	0	0	0	1	0	0	1	0	0	0	1	0	1	0	1	1	0	0	0	0	0	0	0	0
200913	65	1	3	1	1	1	0	0	0	0	0	1	1	0	0	0	0	0	1	1	2	1	1	0	0	0	0	0	0	0	0	0
200914	83	2	5	1	1	1	0	0	0	0	0	1	1	0	0	0	0	0	2	0	2	1	1	0	0	1	0	0	0	0	0	0
200915	81	2	4	1	1	1	1	0	0	0	1	2	1	0	0	1	0	0	2	0	1	1	1	0	0	1	0	0	0	0	0	0
200916	65	1	6	0	2	1	0	0	0	0	0	0	0	1	0	0	0	0	1	0	1	1	1	0	0	0	0	0	0	0	0	0
200917	76	1	3	0	2	1	1	1	1	1	1	2	1	0	0	1	0	0	2	0	1	1	1	0	0	0	0	0	1	0	0	0
200918	66	2	4	1	1	1	0	0	0	0	0	1	1	0	0	0	0	0	1	1	3	1	1	0	0	1	0	0	0	0	0	0
200919	79	2	6	1	1	1	1	0	0	1	0	0	0	0	0	0	0	0	2	0	2	1	1	0	0	1	0	1	0	0	0	0
200920	80	1	4	0	2	1	1	0	1	1	0	1	0	0	0	1	0	0	2	1	1	1	1	1	0	1	0	0	0	0	0	0
200921	82	1	6	0	2	1	0	0	0	1	0	0	0	0	0	0	0	0	1	0	1	1	1	0	0	1	0	0	1	0	0	0
200922	92	1	5	0	2	2	0	0	0	1	0	0	0	0	0	0	0	0	2	0	1	1	1	1	0	0	0	0	0	1	1	1
200923	83	1	3	0	2	1	1	0	1	1	0	1	0	1	0	1	0	0	2	0	1	0	0	0	0	0	0	0	0	0	0	0
200924	71	2	6	0	2	1	0	0	0	0	0	0	0	0	0	0	0	0	1	0	1	0	1	1	0	0	0	0	0	0	0	0
200925	70	2	5	0	2	1	1	0	0	1	1	2	1	0	0	1	0	0	2	0	1	0	1	1	0	0	0	0	1	0	0	0
200926	71	1	6	1	1	1	0	0	0	1	1	3	1	1	0	1	0	0	1	1	2	0	1	0	0	0	0	0	0	0	0	0
200927	91	2	5	0	2	1	0	0	0	1	1	2	1	0	0	1	0	0	2	0	1	0	0	0	0	0	0	0	0	0	0	0
200928	72	2	5	0	2	1	1	0	0	0	1	2	1	0	0	0	0	0	1	0	1	1	1	0	0	0	0	0	0	0	0	0
200929	74	2	5	1	1	1	1	0	0	1	1	3	1	0	0	1	0	0	2	0	2	0	1	0	0	0	0	1	1	0	0	0
200930	75	1	4	1	1	1	0	0	0	0	1	2	1	0	0	1	0	0	1	1	3	0	1	0	0	0	0	0	0	0	0	0
201001	66	2	4	0	2	2	0	0	0	0	1	2	1	0	0	1	0	0	1	0	1	0	1	0	0	0	0	0	1	0	0	0
201002	70	2	4	1	1	1	0	0	0	1	0	0	0	0	0	0	0	1	1	0	2	0	1	1	0	0	0	0	0	0	0	0
201003	79	2	4	1	1	1	0	0	0	1	1	2	1	0	0	1	0	0	2	1	2	1	1	0	0	0	0	0	0	0	0	0
201004	65	2	5	0	2	2	0	0	0	0	0	0	0	1	0	0	0	0	2	1	1	0	0	1	1	0	0	0	1	0	0	0
201005	67	2	5	0	2	1	1	0	0	1	1	3	1	0	1	1	0	0	2	0	1	0	1	0	1	1	0	0	0	0	0	0
201006	84	2	5	1	1	1	1	0	0	0	1	2	1	0	0	1	0	0	2	0	2	0	1	1	0	0	0	0	0	0	0	0
201007	89	2	4	1	1	1	0	0	0	1	1	2	1	0	1	0	0	0	1	0	2	0	1	0	0	0	0	0	1	0	0	0
201008	71	1	5	0	2	1	0	0	0	0	0	0	0	0	0	0	0	0	1	0	1	0	1	0	0	0	0	0	1	0	0	0
201009	83	2	4	0	2	1	1	0	0	1	0	1	1	0	0	0	0	0	1	1	1	0	0	1	0	0	0	0	1	0	0	0
201010	74	1	3	0	2	1	0	0	0	0	0	1	1	0	0	0	0	0	1	0	1	0	0	0	0	0	0	0	0	0	0	0
201011	81	2	6	0	2	1	0	0	0	1	0	1	1	0	0	0	0	0	1	0	1	0	0	0	0	0	0	0	0	0	0	0
201012	73	1	4	1	1	1	1	0	0	1	1	3	1	0	1	1	0	0	2	0	2	1	1	0	0	1	0	0	0	0	0	0
201013	81	2	5	1	1	1	0	0	1	1	1	2	1	0	0	1	0	0	2	1	2	0	1	0	0	0	0	1	0	0	0	0
201014	90	2	5	0	2	1	0	0	0	1	0	1	1	0	0	0	0	0	2	0	1	1	1	1	0	0	0	0	0	0	0	0
201015	75	1	7	1	1	1	0	0	0	0	1	2	1	0	0	1	0	0	2	1	2	1	1	0	0	0	0	0	0	0	0	0
201016	82	1	5	0	2	1	1	0	0	1	1	3	1	0	1	1	0	0	2	0	1	1	1	1	0	0	0	0	1	0	0	0
201017	70	2	3	0	2	1	0	0	1	1	1	2	1	0	0	1	0	0	2	1	1	1	1	1	0	1	1	0	0	1	1	1
201018	83	2	5	1	1	1	0	0	0	1	0	0	0	0	0	0	0	0	1	0	2	1	1	0	0	0	0	0	1	0	0	0
201019	88	2	4	0	2	1	0	0	0	1	0	1	0	1	1	0	0	0	1	0	1	1	1	1	0	0	0	0	0	0	0	0
201020	91	2	3	0	2	1	0	0	0	1	0	1	1	0	0	0	0	0	2	0	1	0	0	0	0	1	1	0	1	0	0	0
201021	83	2	6	0	2	2	0	0	0	0	0	1	1	0	0	0	0	0	1	0	1	0	0	0	0	0	0	0	1	0	0	0
201022	83	2	3	0	2	1	1	1	0	1	1	2	1	1	0	1	0	0	2	0	1	1	1	1	0	0	0	0	1	0	0	0
201023	71	2	6	1	1	1	0	0	0	0	0	0	0	1	0	0	0	0	1	0	2	0	0	1	0	0	0	0	0	0	0	0
201024	95	1	4	1	1	1	0	0	0	1	1	2	1	0	1	0	0	0	2	0	2	0	0	0	0	1	0	0	1	0	0	0
201025	66	2	4	0	2	1	0	0	0	0	0	0	0	0	0	0	0	0	1	0	1	0	1	1	0	0	0	0	0	0	0	0
201026	77	2	6	1	1	2	0	0	0	0	1	2	1	1	0	0	0	0	1	1	2	1	1	1	0	0	0	1	0	0	0	0
201027	92	2	4	0	2	1	1	0	1	1	0	0	0	0	0	0	0	0	2	0	1	1	1	1	0	1	0	0	1	0	0	0
201028	75	1	4	1	5	2	0	0	0	0	0	0	0	0	0	0	0	0	2	1	1	0	1	1	0	0	0	0	0	0	0	0
201029	67	1	3	1	1	2	0	0	0	0	0	1	0	0	0	1	0	0	1	1	1	1	1	1	0	1	0	0	0	0	0	0
201030	72	2	5	1	1	1	0	0	0	0	0	1	1	0	0	0	0	0	1	0	2	1	1	0	0	0	0	0	0	0	0	0
201031	88	2	5	1	1	1	0	0	0	1	1	2	1	0	0	0	0	0	2	1	2	0	1	1	1	3	2	0	0	1	1	1
201032	91	2	4	0	2	1	0	0	0	1	0	0	0	0	0	0	0	0	2	0	1	0	1	1	0	0	0	0	0	0	0	0
201033	73	2	5	1	1	1	0	0	0	1	0	1	1	0	0	0	0	0	1	1	2	1	1	0	0	0	0	0	0	0	0	0
201034	74	1	4	1	1	1	0	0	0	0	1	2	1	0	0	1	0	0	2	1	3	1	1	0	0	0	0	0	0	0	0	0
201036	72	2	3	0	2	1	1	0	0	1	0	0	0	0	0	0	0	0	2	1	1	1	1	0	0	0	0	0	1	0	0	0
201037	74	2	6	1	1	1	0	0	0	1	0	1	0	0	0	0	0	0	2	1	2	1	1	0	1	1	1	0	0	0	0	0
201038	80	1	3	0	2	1	0	1	0	0	0	1	1	0	0	0	0	1	2	1	1	1	1	1	1	1	1	0	1	0	0	0
201039	81	2	5	1	1	2	0	0	0	1	0	1	0	0	0	1	0	0	1	0	2	1	1	0	0	0	0	0	0	0	0	0
201040	90	1	5	1	1	1	1	0	0	1	0	1	1	0	0	0	0	0	2	0	2	1	1	0	0	1	1	0	0	1	1	1
201041	87	2	4	0	2	1	0	0	1	1	0	1	1	0	0	0	0	0	2	0	1	0	1	1	0	0	0	0	0	0	0	0
201101	73	1	4	0	2	1	0	0	0	0	0	0	0	0	0	0	0	0	1	0	1	1	1	0	0	0	0	0	0	0	0	0
201102	91	2	5	0	2	1	0	0	1	1	0	0	0	0	0	0	0	0	2	0	1	0	0	1	0	1	1	0	1	0	0	0
201103	82	2	3	1	1	1	1	0	0	1	1	4	1	0	1	1	0	0	2	0	2	0	0	0	1	0	0	0	0	0	1	1
201104	76	2	3	1	1	1	0	0	0	0	0	1	0	0	0	1	0	0	2	0	2	0	0	0	0	0	0	0	1	0	0	0
201105	67	2	4	1	1	1	0	0	1	1	0	0	0	0	0	0	0	0	1	1	2	0	1	1	0	0	0	0	0	0	0	0
201106	71	2	6	1	1	1	0	0	0	0	1	2	1	0	0	0	0	0	2	1	3	1	1	0	0	0	0	0	0	0	0	0
201107	76	1	6	1	1	1	0	0	0	0	1	2	1	0	1	0	0	0	2	1	2	1	1	1	0	0	0	0	0	0	0	0
201108	87	2	5	1	1	1	0	0	0	1	1	2	0	0	1	0	1	0	2	0	2	1	1	1	0	1	0	0	0	0	0	0
201109	85	2	3	1	1	1	0	0	1	1	1	2	1	0	0	1	0	0	2	1	2	1	1	1	0	0	0	0	1	0	0	0
201110	78	2	4	1	1	1	0	0	0	0	0	1	1	0	0	0	0	0	1	0	2	0	0	0	0	1	0	0	0	0	0	0
201111	84	2	5	0	2	1	0	0	0	1	0	1	1	0	0	0	0	0	2	1	2	0	1	1	1	1	1	0	0	0	0	1
201112	76	2	5	0	2	1	0	0	0	1	1	2	1	0	0	1	0	0	2	0	1	0	1	0	0	0	0	0	0	0	0	0
201113	89	2	6	0	2	1	0	0	0	1	0	1	1	1	0	0	0	0	2	0	1	1	1	1	0	0	0	0	0	0	0	0
201114	83	1	4	0	2	2	0	0	0	0	1	2	1	0	1	0	0	0	2	1	1	0	1	1	0	0	0	0	0	0	0	0
201115	69	2	6	0	2	1	0	0	0	1	0	1	1	0	0	0	0	0	1	0	1	1	1	1	0	0	0	0	0	0	0	0
201116	89	2	4	0	2	1	1	0	0	1	0	1	1	0	0	0	0	0	2	0	1	0	0	1	0	0	0	0	1	0	0	0
201117	97	2	7	0	2	1	0	0	1	1	0	0	0	0	0	0	0	0	2	1	1	1	1	1	0	0	0	0	1	0	0	1
201118	96	2	4	0	2	1	1	0	0	1	1	2	0	0	1	0	1	0	2	0	1	0	1	1	0	0	0	0	1	0	0	1
201119	68	2	5	0	2	1	0	0	0	0	0	1	0	1	1	0	0	0	2	0	1	1	1	1	0	0	0	0	1	0	0	0
201120	75	2	5	0	3	1	0	0	0	1	1	2	1	0	0	0	1	0	2	1	1	1	1	1	0	1	1	1	1	0	0	1
201121	87	2	5	1	1	1	0	0	0	1	1	2	1	0	1	0	0	0	2	0	2	0	1	0	0	0	0	0	0	0	0	0
201122	78	1	5	1	1	1	1	0	0	1	0	1	0	0	0	1	0	0	1	1	2	0	1	0	0	0	0	0	1	0	0	0
201123	67	2	3	1	1	1	1	0	0	1	1	2	1	0	0	0	0	0	1	1	2	1	1	0	0	0	0	0	0	0	0	0
201124	67	2	4	1	1	1	0	0	0	0	0	0	0	1	0	0	0	0	1	1	2	1	1	0	0	0	0	0	0	0	0	0
201125	84	2	4	1	1	1	0	0	0	1	1	2	1	0	0	1	0	0	2	0	2	0	1	0	0	0	0	0	0	0	0	0
201126	91	2	3	1	1	1	0	0	0	0	0	1	1	0	0	0	0	0	2	0	2	1	1	0	0	0	0	0	1	0	0	0
201127	78	2	6	1	1	1	0	0	0	0	0	1	1	0	0	0	0	0	2	1	2	1	1	1	0	0	0	1	1	0	0	0
201128	80	1	8	0	2	1	0	0	0	0	0	1	1	0	0	0	0	1	2	0	1	0	1	1	0	1	0	0	0	0	0	0
201129	90	1	3	0	2	1	1	0	0	1	1	3	1	0	0	1	1	0	1	0	1	0	1	1	1	1	1	0	1	1	1	1
201130	68	2	4	1	1	1	0	0	1	0	0	1	1	0	0	0	0	0	1	1	3	1	1	1	0	0	0	0	0	0	0	0
201131	87	2	3	0	2	1	0	0	0	1	0	1	1	1	0	0	0	0	1	0	1	0	1	1	0	1	1	0	0	0	0	0
201201	72	2	4	1	1	1	0	0	0	0	0	1	1	0	0	0	0	0	2	0	2	1	1	0	0	0	0	0	0	0	0	0
201202	84	1	4	1	1	2	0	0	0	0	0	1	1	0	0	0	0	0	2	1	2	1	1	0	0	0	0	0	0	0	0	0
201203	71	1	6	1	1	1	0	0	0	0	0	0	0	1	0	0	0	0	1	0	2	0	1	0	0	0	0	0	0	0	0	0
201204	91	2	3	1	1	1	1	0	0	1	1	2	1	0	1	0	0	0	2	0	2	0	1	0	0	0	0	0	1	0	0	0
201205	81	2	4	1	1	1	0	0	0	0	0	1	1	0	0	0	0	0	2	1	2	1	1	0	0	0	0	1	0	0	0	0
201206	75	2	5	1	1	1	1	0	0	0	0	1	1	0	0	0	0	0	2	0	2	0	1	0	0	0	0	0	0	0	0	0
201207	93	2	4	0	2	1	1	0	0	1	0	1	1	0	0	0	0	0	2	0	1	0	1	1	0	0	0	0	0	0	0	0
201208	80	2	4	0	2	1	0	0	0	0	0	0	0	0	0	0	0	0	1	0	1	1	1	1	0	0	0	0	0	0	0	0
201209	87	2	6	1	1	1	0	0	1	1	0	1	0	0	0	1	0	0	2	0	2	1	1	0	0	0	0	0	0	0	0	0
201210	96	2	7	1	1	1	1	1	1	1	0	1	1	0	0	0	0	0	2	0	3	1	1	1	0	1	0	0	1	0	1	1
201211	69	1	3	0	2	1	0	0	0	0	1	3	1	0	1	1	0	1	2	0	1	1	1	1	1	1	0	0	1	0	0	0
201212	76	2	5	1	1	1	0	0	0	0	0	1	1	0	0	0	0	0	1	0	2	1	1	0	0	0	0	0	0	0	0	0
201213	83	1	5	1	1	1	0	0	0	0	1	2	1	0	0	1	0	0	1	1	2	0	1	0	0	0	0	0	0	0	0	1
201214	70	1	5	0	2	1	0	0	1	1	1	2	1	0	0	1	0	0	1	0	1	1	1	0	0	0	0	0	0	0	0	0
201215	66	1	5	1	5	2	0	0	0	0	0	1	1	0	0	0	0	0	1	1	1	1	1	1	0	0	0	0	0	0	0	0
201216	70	1	5	0	2	1	1	0	1	1	0	1	0	0	0	1	0	0	1	1	1	0	1	0	0	0	0	0	0	0	0	0
201217	77	2	3	0	2	1	0	0	0	0	1	2	1	0	0	1	0	0	2	0	1	0	1	1	1	1	2	0	0	1	1	1
201218	85	2	5	1	1	1	0	0	0	0	0	0	0	0	0	0	0	0	2	0	2	0	1	0	0	0	0	0	1	0	0	0
201219	88	2	4	1	1	1	0	0	0	0	0	1	1	0	0	0	0	0	1	0	2	1	1	0	0	0	0	0	1	0	0	0
201220	72	2	6	0	2	1	0	0	0	1	1	2	1	0	0	1	0	0	2	0	1	0	0	1	1	1	2	0	1	0	0	0
201221	89	2	4	1	1	1	1	0	1	1	1	2	1	1	0	1	0	0	2	0	2	0	1	0	0	0	0	0	1	0	0	0
201222	71	1	3	0	2	1	0	0	0	0	0	0	0	0	0	0	0	0	1	0	1	0	1	0	0	0	0	0	1	0	0	0
201223	81	2	5	1	1	1	0	0	1	0	0	1	1	0	0	0	0	0	2	0	2	0	0	0	0	0	0	0	0	0	0	0
201224	92	2	5	1	1	1	0	0	0	1	0	1	1	0	0	0	0	0	2	0	2	0	1	1	0	0	0	0	0	0	0	0
201225	74	1	5	1	1	1	0	0	0	0	1	2	1	0	0	1	0	0	1	0	2	0	1	0	0	0	0	0	0	0	0	0
201226	84	2	3	0	2	1	0	0	0	1	1	2	1	0	1	0	0	0	2	0	1	1	1	1	0	0	0	0	0	0	0	0
201301	67	2	4	1	1	1	0	0	0	0	0	1	1	0	0	0	0	0	2	0	2	0	0	0	0	0	0	0	0	0	0	0
201302	83	1	3	0	2	1	0	0	0	1	0	1	1	0	0	0	0	0	2	0	1	0	1	0	0	0	0	0	0	0	0	0
201303	74	2	5	0	2	1	0	0	0	1	0	1	1	0	0	0	0	0	1	0	1	0	0	0	0	0	0	0	0	0	0	0
201304	69	1	5	0	2	1	1	0	1	1	0	1	0	0	0	1	0	0	2	0	1	1	1	0	0	0	0	0	0	0	0	0
201305	74	1	3	1	1	1	0	0	0	0	1	2	0	0	1	1	0	0	1	0	2	1	1	0	0	0	0	0	0	0	0	0
201306	70	2	3	0	2	1	0	0	0	0	0	0	0	0	0	0	0	0	2	0	1	0	0	0	0	0	0	0	0	0	0	0
201307	85	2	6	0	2	1	0	0	0	0	0	0	0	0	0	0	0	0	2	0	1	0	0	1	0	0	0	0	0	0	0	0
201308	86	1	5	1	1	1	0	0	1	1	1	2	1	0	0	1	0	0	2	0	2	0	0	0	0	0	0	0	0	0	0	0
201309	85	1	6	1	1	1	0	0	0	1	1	2	1	0	1	0	0	0	2	0	2	1	1	0	0	0	0	0	0	0	0	0
201310	90	2	5	0	2	1	0	0	0	0	1	2	1	0	0	1	0	0	1	0	1	0	0	1	0	0	0	0	0	0	0	0
201311	89	2	4	0	2	1	0	0	1	1	0	1	1	0	0	0	0	0	2	0	1	0	1	1	0	0	0	0	1	0	0	0
201312	65	1	5	1	1	1	0	0	0	0	0	1	0	0	0	1	0	0	1	0	2	0	1	0	0	0	0	0	0	0	0	0
201314	76	2	5	0	2	1	1	1	0	1	0	1	0	0	0	1	0	0	2	1	1	1	1	1	0	0	0	1	1	0	0	0
201315	78	1	6	0	2	1	0	0	0	1	0	0	0	0	0	0	0	0	2	0	1	1	1	1	0	0	0	0	0	0	0	0
201316	67	1	5	0	2	1	0	0	0	1	1	2	1	0	0	1	0	0	2	0	1	0	1	0	1	1	2	0	0	1	1	1
201317	79	1	4	1	1	1	0	0	0	1	1	2	1	0	0	1	0	0	2	1	2	1	1	1	0	0	0	0	0	0	0	0
201318	72	2	5	0	2	1	1	0	0	0	0	0	0	0	0	0	0	0	2	1	1	0	0	0	0	0	0	1	0	0	0	0
201319	87	2	5	1	1	1	0	0	1	1	0	1	1	0	0	0	0	0	2	0	2	0	1	0	0	0	0	0	0	0	0	0
201320	72	2	6	0	2	1	0	0	0	1	1	3	1	0	0	1	0	0	2	0	1	1	1	0	0	0	0	0	0	0	0	0
201321	88	1	3	1	1	1	1	0	0	1	0	1	1	0	0	0	0	0	2	0	2	1	1	0	0	0	0	0	0	0	0	0
201322	75	2	4	1	1	2	0	0	0	1	0	1	1	0	0	0	0	0	2	1	2	1	1	0	1	0	0	0	0	0	0	0
201323	85	2	6	1	1	2	1	0	1	1	0	1	1	0	0	0	0	0	2	0	2	1	1	1	0	1	1	0	1	0	1	1
210101	85	2	4	0	2	1	1	0	0	1	1	2	1	0	0	0	0	0	2	0	1	1	1	1	0	0	0	0	0	0	0	0
210102	70	2	3	1	1	1	1	0	0	0	0	0	0	0	0	0	0	0	1	1	3	0	1	1	0	0	0	0	1	0	0	0
210103	78	2	5	1	1	1	0	0	0	0	0	1	1	0	0	0	0	0	2	0	2	1	1	0	0	0	0	0	0	0	0	0
210104	85	1	4	1	1	1	1	0	1	1	0	1	1	0	0	0	0	0	2	0	2	0	0	0	0	0	0	0	1	0	0	0
210105	84	2	6	1	1	1	0	0	0	0	1	2	1	0	1	0	0	0	1	0	2	1	1	0	0	0	0	0	0	0	0	0
210106	87	2	5	1	4	1	1	0	0	0	1	2	1	0	0	1	0	0	1	0	2	0	1	0	0	0	0	0	0	0	0	0
210107	78	2	4	1	1	1	1	0	0	0	1	2	1	0	0	1	0	0	2	0	2	0	0	0	0	0	0	0	0	0	0	0
210108	69	2	5	0	2	1	0	0	1	1	1	2	1	0	0	1	0	0	2	1	1	1	1	1	1	0	0	0	0	1	1	1
210109	88	1	4	1	1	1	0	1	0	1	0	1	1	0	0	0	0	0	1	0	2	1	1	0	0	0	0	0	1	0	0	0
210110	82	2	6	0	2	1	0	0	0	1	0	0	0	0	0	0	0	0	2	0	1	1	1	1	0	0	0	0	0	0	0	0
210111	92	1	3	0	2	1	0	0	0	1	0	1	1	0	0	0	0	0	2	0	1	0	0	1	1	1	2	0	0	0	0	0
210112	83	2	6	1	1	1	0	0	1	1	0	1	1	0	0	0	0	0	2	0	2	1	1	0	0	0	0	0	0	0	0	0
210113	90	2	4	0	2	1	0	0	0	1	1	3	1	0	1	1	0	0	2	0	1	0	1	1	0	0	0	0	0	0	0	0
210114	65	1	4	0	2	1	0	0	0	1	0	1	1	0	0	0	0	0	1	0	1	0	1	0	0	0	0	0	0	0	0	0
210115	72	2	4	1	1	1	1	0	1	1	0	1	0	0	0	1	0	0	1	0	2	0	0	0	0	0	0	0	0	0	0	0
210116	85	1	4	1	1	1	0	0	1	1	0	1	1	0	0	0	0	0	2	0	2	0	1	0	0	0	0	0	0	0	0	0
210117	72	2	5	1	1	1	0	0	0	0	1	2	1	0	0	0	0	0	2	0	2	0	1	0	0	0	0	0	0	0	0	0
210201	76	2	8	0	2	2	0	0	0	0	1	2	1	0	0	1	0	0	1	0	1	0	1	1	0	0	0	0	0	0	0	0
210202	86	1	4	1	1	1	1	0	0	1	1	3	1	0	0	1	0	0	2	1	2	1	1	1	1	1	0	0	1	0	0	0
210203	85	2	5	0	2	1	0	0	1	1	1	2	1	0	1	0	0	0	2	1	2	0	1	0	0	0	0	0	0	0	0	0
210204	80	1	7	0	2	1	0	0	1	1	1	2	1	0	0	1	0	0	2	0	1	0	0	0	0	0	0	0	0	0	0	0
210205	103	1	3	0	2	1	0	0	1	1	1	3	1	0	0	1	0	0	2	1	1	0	1	0	0	0	0	0	0	0	0	0
210206	75	2	3	0	2	1	0	0	0	0	0	1	1	0	0	0	0	0	1	1	1	0	1	1	0	0	0	0	0	0	0	0
210207	84	2	4	0	2	1	0	0	0	1	0	1	1	0	0	0	0	0	2	0	1	0	0	0	0	0	0	0	1	0	0	0
210208	71	1	6	0	2	2	0	0	0	1	0	1	1	0	0	0	0	0	1	0	1	0	0	1	0	0	0	0	0	0	0	0
210209	85	2	3	0	2	1	1	0	1	1	1	2	1	0	0	0	1	0	2	1	1	0	0	1	0	0	0	0	1	0	0	1
210210	72	2	5	1	1	1	0	0	0	1	0	0	0	0	0	0	0	0	1	0	2	0	1	0	0	0	0	0	0	0	0	0
210211	84	1	5	0	2	1	0	0	0	1	0	1	0	0	0	1	0	0	1	0	1	0	0	1	0	0	0	0	0	0	0	0
210212	70	2	6	1	1	1	1	0	0	1	1	2	1	1	0	1	0	0	2	1	2	0	0	0	1	0	0	0	1	0	0	0
210213	91	1	4	0	2	1	1	0	1	1	0	1	0	0	0	1	0	0	2	0	1	0	0	1	0	0	0	0	1	0	0	0
210214	67	2	3	0	2	1	0	0	0	0	1	2	1	0	0	0	0	0	2	0	1	0	0	0	1	0	0	1	1	1	1	1
210215	85	2	4	1	1	1	0	0	1	1	0	1	1	0	0	0	0	0	1	0	2	1	1	0	0	0	0	0	0	0	0	0
210216	68	2	3	1	1	1	0	0	0	1	1	3	1	1	0	1	0	0	2	1	2	0	1	0	0	0	0	0	0	0	0	0
210217	78	2	7	0	2	1	0	0	0	0	0	1	1	0	0	0	0	0	2	1	1	0	0	1	0	0	0	0	0	0	0	0
210218	90	1	4	0	2	1	1	1	1	1	1	2	1	0	0	1	0	0	2	0	1	0	0	1	0	0	0	0	1	0	0	0
210219	67	2	4	0	2	1	0	0	1	1	1	2	0	0	0	1	0	0	2	1	1	0	1	1	0	0	0	0	0	0	0	0
210220	79	2	4	1	1	1	0	0	0	1	1	2	0	0	0	1	0	0	2	0	2	0	0	1	0	0	0	0	0	0	0	0
210221	83	2	6	0	2	1	0	0	0	1	1	2	1	0	0	0	0	0	2	0	1	0	0	1	0	0	0	1	1	0	0	0
210222	86	1	5	1	1	1	0	0	0	1	1	2	1	0	0	1	0	0	2	1	2	1	1	0	0	1	0	0	0	0	0	1
210223	74	2	5	1	1	1	0	0	0	0	1	2	1	0	0	0	0	1	2	0	2	0	0	1	0	1	0	0	0	0	0	0
210224	93	2	5	0	2	1	0	0	0	0	0	1	1	0	0	0	0	0	2	0	1	1	1	1	0	1	0	0	1	0	0	0
210225	97	2	4	0	2	1	0	0	1	1	0	1	1	0	0	0	0	0	1	1	1	0	0	1	0	0	0	0	1	0	0	0
210226	72	1	3	0	3	1	0	0	0	0	0	0	0	0	0	0	0	0	1	0	1	0	1	0	0	0	0	0	0	0	0	0
210227	73	2	4	1	1	1	0	0	0	0	0	0	0	0	0	0	0	0	1	0	2	0	1	0	0	0	0	0	0	0	0	0
210228	81	1	6	0	2	1	0	1	0	0	0	0	0	0	0	0	0	0	2	0	1	0	0	0	0	0	0	0	1	0	0	0
210229	80	2	4	1	1	1	1	0	0	1	1	3	1	0	0	1	0	1	1	1	3	0	1	0	0	0	0	0	1	0	0	0
210230	82	2	3	0	2	1	0	0	1	1	1	2	1	0	0	1	0	0	2	1	1	0	1	1	0	0	0	0	0	0	0	0
210301	68	2	4	1	1	1	0	0	0	0	0	1	0	0	1	0	0	0	1	1	3	0	1	0	0	0	0	0	0	0	0	0
210302	73	2	4	1	1	1	0	0	0	1	1	2	0	1	1	0	0	0	2	1	2	1	1	0	0	0	0	0	0	0	0	0
210303	79	2	4	0	2	1	1	0	0	0	0	0	0	0	0	0	0	0	2	1	1	0	1	1	0	0	0	0	1	0	0	0
210304	84	2	4	1	1	1	1	0	0	1	0	0	0	1	0	0	0	0	2	1	2	0	1	0	0	0	0	0	1	0	0	0
210305	67	1	4	0	2	1	0	0	0	0	0	0	0	0	0	0	0	0	1	0	1	0	0	1	0	0	0	0	0	0	0	0
210306	94	2	4	0	2	1	0	0	0	1	0	1	1	0	0	0	0	0	1	1	1	0	1	1	0	0	0	0	0	0	0	0
210307	84	1	4	0	2	1	0	0	1	1	0	0	0	1	0	0	0	0	2	0	1	0	0	1	0	0	0	0	0	0	0	0
210308	69	1	5	1	1	1	0	0	0	0	0	0	0	0	0	0	0	0	1	1	2	1	1	0	0	0	0	0	0	0	0	0
210309	82	2	3	0	2	1	1	0	0	1	0	1	0	0	0	1	0	0	1	1	1	0	0	1	0	0	0	0	0	0	0	0
210310	65	2	3	0	2	1	0	0	0	1	0	1	0	0	0	0	0	0	1	1	1	1	1	1	0	0	0	0	0	0	0	0
210311	73	2	4	1	1	1	0	0	0	0	0	1	1	0	0	0	0	0	1	0	2	0	1	1	0	0	0	0	0	0	0	0
210312	83	2	6	0	2	1	0	0	0	1	1	2	1	0	0	1	0	0	2	0	1	0	0	1	0	1	0	0	0	0	0	0
210313	93	1	3	0	2	1	0	0	0	1	0	0	0	0	0	0	0	0	1	0	1	0	1	1	0	0	0	0	0	0	0	0
210314	73	2	6	0	2	1	0	0	0	1	0	0	0	0	0	0	0	0	1	0	1	1	1	0	0	0	0	0	1	0	0	0
210315	91	2	5	0	2	1	1	0	0	1	1	2	1	0	0	0	1	0	2	0	1	0	1	1	1	1	1	1	0	1	1	1
210316	94	2	6	1	1	1	0	0	0	1	1	2	1	1	0	1	0	0	2	0	2	0	0	1	0	0	0	0	0	0	0	0
210317	77	1	5	0	2	1	1	0	0	0	1	2	1	0	0	0	0	0	2	0	1	1	1	1	0	0	0	0	1	0	0	0
210318	85	1	5	0	2	1	0	0	0	0	1	3	1	1	0	1	0	0	2	1	1	0	1	0	0	0	0	0	0	0	0	0
210319	81	1	3	0	2	1	0	0	1	1	0	0	0	0	0	0	0	0	1	0	1	0	1	1	0	0	0	0	0	0	0	0
210320	73	2	5	0	2	1	0	0	0	0	0	1	1	0	0	0	0	0	1	0	1	1	1	1	0	0	0	0	1	0	0	0
210321	94	2	4	1	1	1	1	0	1	1	0	0	0	1	0	0	0	0	2	0	2	0	1	0	0	1	0	0	0	0	0	0
210322	66	1	4	1	5	1	0	0	0	0	0	0	0	1	0	0	0	0	1	1	1	0	0	1	0	0	0	0	0	0	0	0
210323	70	1	5	1	1	1	0	0	0	0	0	0	0	1	0	0	0	0	1	1	3	1	1	0	0	0	0	0	0	0	0	0
210324	74	2	3	1	1	1	0	0	0	1	1	2	1	0	0	1	0	1	1	0	2	0	0	0	0	0	0	0	0	0	0	0
210325	84	2	5	0	2	1	0	0	1	1	0	0	0	1	0	0	0	0	1	0	1	0	1	1	0	0	0	0	0	0	0	0
210326	90	2	5	1	1	1	1	0	0	1	0	1	1	0	0	0	0	0	2	0	2	0	0	1	0	0	0	0	0	0	0	0
210327	66	1	5	1	1	2	0	0	0	0	1	3	1	0	1	1	0	0	1	1	3	1	1	1	0	0	0	0	1	0	0	0
210328	67	2	5	0	2	1	1	0	1	1	1	3	1	0	0	1	0	0	1	1	1	0	1	0	0	0	0	0	0	0	0	0
210329	86	1	4	1	1	1	0	1	0	0	0	0	0	0	0	0	0	0	2	0	2	0	0	1	0	0	0	0	1	0	0	0
210401	76	2	3	1	1	1	0	0	0	0	1	2	1	0	0	1	0	0	1	0	2	0	0	0	0	0	0	0	0	0	0	0
210402	75	2	4	1	1	1	0	0	0	1	0	1	1	1	0	0	0	0	1	0	2	0	0	0	0	0	0	1	0	0	0	0
210403	80	2	4	0	2	1	0	0	0	1	0	1	1	0	0	0	0	1	2	0	1	0	0	1	0	0	0	0	0	0	0	0
210404	95	2	4	1	1	1	0	0	1	1	0	0	0	0	0	0	0	0	2	0	2	0	0	0	0	1	0	0	0	0	0	0
210405	95	2	4	0	2	1	0	0	0	1	0	1	1	1	0	0	0	0	2	0	1	0	0	1	1	0	0	0	1	0	0	0
210406	79	2	3	0	2	1	0	0	0	0	1	2	1	0	0	0	0	0	2	1	1	1	1	1	1	0	0	0	0	0	0	0
210407	70	2	4	1	1	1	0	0	0	0	0	1	1	0	0	0	0	0	1	1	2	1	1	0	0	0	0	0	0	0	0	0
210408	70	2	3	0	2	1	0	0	0	0	0	0	0	0	0	0	0	0	1	0	1	0	0	1	0	0	0	0	0	0	0	0
210409	82	2	6	1	1	1	0	1	0	1	0	0	0	0	0	0	0	0	2	0	2	1	1	0	0	0	0	0	0	0	0	0
210410	91	2	4	0	2	1	0	0	1	1	0	0	0	0	0	0	0	1	2	0	1	0	1	1	0	0	0	0	0	0	0	0
210411	68	2	6	1	1	1	0	0	0	1	1	2	1	0	0	1	0	0	2	0	2	1	1	0	0	0	0	0	1	0	0	0
210412	95	1	9	0	2	1	0	0	1	1	1	3	1	0	1	1	0	0	2	0	1	0	0	0	0	1	1	0	1	0	0	0
210413	87	1	4	0	2	1	1	1	0	1	1	2	1	1	1	0	0	1	2	0	1	1	1	1	0	1	0	0	1	0	0	0
210414	87	2	5	1	1	1	0	0	0	1	0	0	0	0	0	0	0	0	2	0	2	1	1	0	0	0	0	0	0	0	0	0
210415	81	2	3	0	2	1	0	0	0	1	1	2	1	0	0	0	0	0	2	0	1	1	1	1	0	0	0	0	0	0	0	0
210416	77	2	3	1	1	1	0	0	0	1	0	1	1	0	0	0	0	0	1	0	2	0	0	1	0	0	0	0	0	0	0	0
210417	74	2	5	0	2	1	0	1	0	0	0	1	1	0	0	0	0	0	1	0	1	0	1	0	0	0	0	0	1	0	0	0
210418	85	1	3	0	2	1	0	0	0	1	1	3	1	0	1	1	0	0	2	0	1	0	0	1	0	1	1	0	0	0	0	0
210419	80	2	7	0	2	1	0	0	0	0	0	0	0	0	0	0	0	0	2	1	1	0	0	0	0	0	0	0	0	0	0	0
210420	88	1	5	0	2	1	0	0	0	1	1	2	0	1	1	1	0	0	2	0	1	0	1	1	1	1	1	0	0	1	1	1
210501	76	2	3	0	2	1	1	0	1	1	1	2	1	1	1	0	0	0	2	0	1	0	0	1	0	0	0	0	0	0	0	0
210502	78	2	5	0	2	1	0	0	0	0	0	1	1	0	0	0	0	0	2	0	1	0	0	0	0	0	0	0	0	0	0	0
210503	90	2	4	0	2	1	0	0	0	0	0	0	0	0	0	0	0	0	2	0	1	0	0	1	0	0	0	0	0	0	1	1
210504	77	1	7	0	2	1	0	0	0	0	0	0	0	0	0	0	0	0	1	0	1	1	1	1	0	0	0	0	0	0	0	0
210505	91	1	3	1	1	1	1	0	1	1	0	1	1	0	0	0	0	1	2	0	2	1	1	1	0	1	0	0	0	0	0	0
210506	69	2	5	0	2	2	0	0	0	0	0	1	1	1	0	0	0	0	1	0	1	1	1	1	0	0	0	1	1	0	0	0
210507	87	2	3	0	2	1	0	0	0	1	0	1	1	0	0	0	0	0	2	0	1	0	1	1	0	0	0	0	1	0	0	0
210508	65	2	4	1	1	1	0	0	0	1	0	1	1	0	0	0	0	0	1	1	3	1	1	0	0	0	0	0	0	0	0	0
210509	69	1	4	0	2	1	0	0	0	0	0	1	0	0	0	0	0	0	2	0	1	0	0	0	0	0	0	0	0	0	0	0
210510	79	1	5	0	2	1	0	0	0	0	0	1	1	0	0	0	0	0	1	0	1	0	0	0	0	0	0	0	0	0	0	0
210511	74	1	3	0	2	1	0	0	0	0	1	3	1	0	0	0	1	0	2	0	1	0	0	1	0	0	0	0	0	0	0	0
210512	74	2	4	1	1	2	0	0	0	0	0	1	1	0	0	0	0	0	1	0	2	1	1	0	0	0	0	0	0	0	0	0
210513	74	2	5	1	1	1	0	0	0	0	0	1	1	1	0	0	0	0	2	0	2	1	1	1	0	0	0	0	0	0	0	0
210514	91	2	6	0	2	1	0	0	0	1	0	0	0	0	0	0	0	0	2	0	1	0	0	1	0	0	0	0	0	0	0	0
210515	92	1	6	0	2	1	0	0	0	1	1	2	1	0	0	1	0	0	2	0	1	1	1	1	1	1	1	0	0	0	0	0
210516	94	1	5	0	2	1	1	0	0	1	0	1	0	0	0	0	1	0	2	0	1	0	1	1	0	1	1	0	0	1	1	1
210517	87	1	4	0	2	1	0	0	0	1	0	1	1	0	0	0	0	0	2	0	1	1	1	1	0	0	0	0	0	0	1	1
210518	68	1	5	1	1	1	0	0	0	1	0	1	0	0	1	0	0	0	2	0	2	0	1	0	0	0	0	0	0	0	0	0
210519	85	1	4	0	2	1	0	0	0	1	0	1	1	0	0	0	0	0	2	0	1	0	0	1	0	0	0	0	1	0	0	0
210520	67	2	3	1	1	1	0	0	1	1	1	3	1	1	0	1	0	0	1	0	2	0	1	0	0	0	0	0	0	0	0	0
210521	68	2	7	1	1	1	0	0	0	0	0	1	0	0	0	0	0	0	1	0	2	1	1	0	0	0	0	0	1	0	0	0
210522	69	1	5	0	2	1	0	0	0	0	1	3	1	0	0	1	0	1	1	1	1	1	1	1	0	0	0	0	0	0	0	0
210523	69	1	5	1	1	1	0	0	0	1	1	3	1	0	0	1	0	0	1	0	2	1	1	0	0	0	0	0	0	0	0	0
210524	72	1	6	0	2	1	0	0	0	0	0	1	0	0	0	0	0	0	1	0	1	1	1	0	0	1	0	0	0	0	0	0
210525	76	1	7	0	2	2	1	0	0	0	1	3	1	0	0	1	0	0	1	0	1	1	1	0	0	1	0	0	1	0	0	0
210526	86	2	3	0	2	1	1	0	1	1	1	2	1	0	0	1	0	0	2	0	1	0	1	0	0	1	0	0	0	0	0	0
210527	84	2	3	0	2	1	1	0	0	1	0	1	1	0	0	0	0	0	1	1	1	0	1	1	0	0	0	0	0	0	0	0
210528	68	2	6	0	2	1	0	0	0	0	0	1	1	0	0	0	0	0	1	1	1	1	1	0	0	0	0	0	0	0	0	0
210529	86	1	4	0	2	1	0	0	0	1	0	1	0	0	0	1	0	0	1	1	1	1	1	1	0	0	0	0	0	0	0	0
210601	89	2	6	0	2	1	0	0	0	1	0	1	1	1	0	0	0	0	2	1	1	0	0	1	0	3	2	0	0	1	1	1
210602	89	2	4	1	1	1	1	1	0	1	1	2	1	0	0	1	0	0	2	1	2	1	1	0	0	0	0	0	1	0	0	0
210603	69	2	5	0	2	1	0	0	0	1	1	2	1	0	0	1	0	0	2	1	1	1	1	1	0	0	0	0	0	0	0	0
210604	70	2	4	1	1	1	1	0	0	1	1	2	0	0	0	1	0	0	2	1	2	0	1	0	0	0	0	0	1	0	0	0
210605	75	2	3	0	2	1	0	0	0	0	1	2	1	0	0	1	0	0	1	0	1	0	0	1	0	0	0	1	0	0	0	0
210606	69	2	3	0	2	1	0	0	0	0	0	1	1	0	0	0	0	0	2	0	1	0	1	0	0	0	0	0	0	0	0	0
210607	67	2	3	1	1	1	0	0	0	0	0	0	0	0	0	0	0	0	1	0	1	0	0	0	0	0	0	0	0	0	0	0
210608	70	2	3	1	5	2	0	0	0	0	0	1	1	0	0	0	0	0	1	1	1	1	1	1	0	0	0	0	0	0	0	0
210609	76	2	4	1	1	1	0	0	1	1	0	1	0	0	0	1	0	0	2	0	2	0	0	0	0	0	0	0	0	0	0	0
210610	72	2	4	0	2	1	1	0	0	0	0	1	0	0	0	0	0	0	1	0	1	0	1	0	0	0	0	0	0	0	0	0
210611	75	1	3	0	2	1	0	0	1	1	0	0	0	0	0	0	0	0	1	0	1	1	1	0	0	1	0	0	0	0	0	0
210612	78	2	5	1	1	1	0	0	0	1	0	1	1	0	0	0	0	0	1	1	1	1	1	0	0	0	0	0	0	0	0	0
210613	84	2	5	1	1	1	0	0	0	1	1	3	1	0	0	1	0	0	2	1	2	0	1	1	0	0	0	0	1	0	0	0
210614	94	2	3	0	2	1	0	0	0	0	0	1	0	0	0	1	0	0	2	0	1	0	0	1	0	0	0	0	1	0	0	0
210615	68	2	6	1	1	1	0	0	0	1	0	1	1	0	0	0	0	0	1	0	2	1	1	1	0	0	0	0	0	0	0	0
210616	97	2	4	0	2	1	0	0	0	1	1	2	1	1	0	1	0	0	2	0	1	0	0	1	0	0	0	0	1	0	0	1
210617	66	1	3	0	2	1	0	0	0	0	0	0	0	0	0	0	0	0	1	0	1	0	1	0	0	0	0	0	0	0	0	0
210618	72	2	5	1	1	1	0	0	0	0	0	0	0	1	0	0	0	0	1	0	2	1	1	0	0	0	0	0	0	0	0	0
210619	74	2	3	1	1	1	1	0	0	0	0	1	0	0	1	0	0	1	2	1	2	1	1	0	0	0	0	0	0	0	0	0
210620	66	2	3	1	1	1	0	0	0	0	0	1	1	0	0	0	0	0	1	0	2	1	1	1	0	0	0	0	0	0	0	0
210621	76	2	5	0	2	1	0	0	0	0	0	1	0	0	0	0	1	0	2	1	1	1	1	0	0	0	0	1	0	0	0	0
210622	86	2	4	1	1	1	1	0	0	1	0	1	1	0	0	0	0	0	2	1	2	1	1	0	0	0	0	0	1	0	0	0
210623	69	2	5	1	1	1	0	0	0	0	1	2	1	0	0	1	0	0	1	1	2	0	1	0	0	0	0	0	1	0	0	0
210624	82	1	3	1	1	1	0	0	1	1	1	2	1	0	0	1	0	0	2	1	2	0	1	1	0	0	0	0	1	0	0	0
210625	84	2	4	1	1	1	0	0	0	0	0	1	1	0	0	0	0	0	2	0	2	0	1	0	0	1	0	0	0	0	0	0
210626	85	2	6	0	2	1	0	0	0	1	1	2	1	0	0	0	0	0	2	0	1	0	1	1	0	0	0	0	0	0	0	0
210627	87	2	4	1	1	1	1	0	0	1	1	2	1	1	0	0	0	0	2	0	2	0	1	1	0	0	0	0	1	0	0	0
210628	87	2	4	0	2	1	0	0	0	1	0	0	0	1	0	0	0	0	2	0	1	0	1	1	1	1	2	0	1	1	1	1
210629	65	2	4	0	2	1	0	0	0	0	1	2	1	1	0	0	0	0	1	1	1	0	0	1	0	0	0	0	0	0	0	0
210630	66	2	3	0	2	1	0	0	0	1	1	3	1	1	0	1	0	0	1	1	1	0	1	0	0	0	0	0	0	0	0	0
210631	66	2	4	1	1	1	0	0	0	0	0	0	0	1	0	0	0	0	1	1	2	0	1	0	0	0	0	0	1	0	0	0
210632	75	2	4	0	2	1	0	0	0	0	1	3	1	1	1	0	0	0	1	0	1	0	0	1	0	0	0	0	0	0	0	0
210633	85	2	6	0	2	1	0	0	1	1	0	1	1	0	0	0	0	0	2	0	1	1	1	1	0	0	0	0	0	0	1	1
210701	66	1	4	1	1	1	1	0	0	1	1	2	0	0	1	1	0	0	1	1	2	1	1	0	0	0	0	0	1	0	0	0
210702	75	2	4	1	1	1	0	0	1	1	1	2	1	0	0	1	0	0	1	1	2	1	1	0	0	0	0	0	1	0	0	0
210703	82	2	5	1	1	1	1	0	1	1	0	1	0	0	1	0	0	0	1	1	2	0	1	0	0	0	0	0	0	0	0	0
210704	80	1	3	1	1	1	0	0	0	1	1	2	1	0	1	0	0	0	2	0	2	0	0	0	0	0	0	0	0	0	0	0
210705	76	2	5	1	1	1	0	0	0	1	0	1	1	0	0	0	0	0	2	1	2	1	1	0	0	0	0	0	1	0	0	0
210706	85	1	4	0	2	1	0	0	0	1	0	0	0	0	0	0	0	0	2	1	1	1	1	0	0	0	0	0	1	0	0	0
210707	75	1	4	1	1	1	0	0	1	1	0	1	1	1	0	0	0	0	1	1	3	0	1	0	0	0	0	0	0	0	0	0
210708	86	2	4	0	2	1	0	0	0	1	0	1	0	0	1	0	0	0	1	1	1	0	0	1	0	1	0	0	0	0	0	0
210709	66	2	4	0	2	1	0	0	0	0	0	0	0	0	0	0	0	0	1	1	1	0	1	1	0	0	0	0	1	0	0	0
210710	84	2	5	1	1	2	0	0	0	1	1	2	1	0	0	1	0	0	2	0	2	0	0	1	1	3	2	1	1	0	0	0
210711	93	2	5	0	2	1	0	0	1	1	0	1	0	0	0	1	0	0	2	0	1	1	1	1	0	1	0	0	0	0	0	0
210712	65	1	4	1	1	1	0	0	0	0	0	0	0	0	0	0	0	1	1	1	2	1	1	0	0	0	0	0	1	0	0	0
210713	68	1	3	1	1	1	0	0	1	1	0	0	0	0	0	0	0	0	1	1	3	1	1	0	0	0	0	0	0	0	0	0
210714	66	2	5	1	1	1	0	0	0	0	0	1	1	1	0	0	0	0	1	1	2	0	1	1	0	0	0	0	0	0	0	0
210715	77	1	5	1	1	1	0	0	1	1	1	2	1	0	0	1	0	0	2	1	2	1	1	0	0	0	0	0	0	0	0	0
210716	83	2	4	0	2	1	0	0	0	1	1	2	1	0	1	0	0	0	1	0	1	0	0	1	0	1	1	0	0	0	0	0
210717	84	1	5	1	1	1	0	0	0	0	0	0	0	1	0	0	0	0	2	1	2	0	1	0	0	0	0	0	1	0	0	0
210718	66	1	5	0	2	1	0	0	0	1	1	3	1	0	1	1	0	0	2	0	1	1	1	0	0	0	0	0	0	0	0	0
210719	77	1	7	1	1	2	0	0	0	0	1	2	0	0	1	1	0	0	1	1	2	0	1	0	0	0	0	0	0	0	0	0
210720	71	1	6	0	2	1	1	0	1	1	1	3	1	0	0	1	0	0	2	0	1	1	1	1	0	0	0	0	1	0	0	0
210721	75	1	5	1	1	1	1	0	0	0	1	2	1	0	0	0	1	0	1	0	2	1	1	1	0	1	1	0	1	0	0	0
210722	89	2	3	0	2	1	1	1	1	1	0	1	1	0	0	0	0	0	2	0	1	1	1	1	1	0	0	0	1	0	0	0
210723	70	2	4	1	1	1	0	0	1	1	0	1	1	0	0	0	0	0	1	1	3	0	0	0	0	0	0	0	0	0	0	0
210724	77	2	4	0	2	1	1	0	0	1	0	1	0	0	0	0	0	0	2	1	1	0	1	0	0	0	0	0	0	0	0	0
210725	83	2	4	0	2	1	0	0	0	0	0	0	0	0	0	0	0	0	2	1	1	0	1	1	0	0	0	0	0	0	0	0
210726	69	2	3	0	2	1	0	0	0	1	1	3	1	0	1	1	0	0	2	0	1	0	1	0	0	0	0	0	0	0	0	0
210727	75	2	5	1	1	1	0	0	0	0	0	1	1	0	0	0	0	0	1	0	2	0	0	0	0	0	0	0	1	0	0	0
210728	83	1	4	0	2	1	0	0	0	0	1	2	1	0	0	1	0	0	2	0	1	0	1	1	0	0	0	0	0	0	0	0
210729	87	2	5	0	2	1	0	0	0	0	0	1	1	0	0	0	0	0	2	0	1	0	0	1	0	0	0	0	0	0	0	0
210801	77	2	4	1	1	1	1	0	1	1	1	2	1	0	0	1	0	0	2	0	2	1	1	0	0	1	0	0	1	0	0	0
210802	87	2	3	1	1	1	0	0	0	1	0	1	0	1	0	1	0	0	2	0	2	1	1	0	0	0	0	1	0	0	0	1
210803	72	2	4	1	1	1	0	0	0	0	0	1	1	1	0	0	0	0	2	0	2	1	1	0	0	0	0	0	0	0	0	0
210804	75	2	4	1	1	1	0	0	0	0	1	2	1	0	0	1	0	0	2	1	2	1	1	0	0	0	0	0	1	0	0	0
210805	84	2	3	0	2	1	1	0	1	1	0	0	0	1	0	0	0	0	2	0	1	0	0	1	0	0	0	0	0	0	0	0
210806	72	2	5	0	2	1	0	0	0	0	0	0	0	1	0	0	0	0	2	0	1	1	1	0	0	0	0	0	0	0	0	0
210807	76	2	5	0	2	1	0	0	0	1	1	3	1	0	0	1	1	0	2	0	1	0	1	1	0	1	0	0	0	0	0	0
210808	89	2	5	1	1	1	0	0	0	0	0	0	0	1	0	0	0	1	2	0	2	1	1	0	0	0	0	0	0	0	0	0
210809	80	1	6	1	1	1	1	0	0	1	0	0	0	0	0	0	0	0	1	1	2	1	1	0	0	0	0	0	1	0	0	0
210810	76	1	4	1	1	2	0	0	0	0	1	2	1	0	0	1	0	1	2	1	2	1	1	0	0	0	0	0	1	0	0	0
210811	72	1	5	1	1	1	0	0	0	0	0	1	1	0	0	0	0	0	1	0	2	1	1	0	0	0	0	0	0	0	0	0
210813	66	2	5	1	1	1	1	1	1	1	1	2	1	0	0	1	0	0	2	1	2	1	1	0	0	0	0	0	1	0	0	0
210814	85	1	3	1	1	1	0	0	0	1	0	1	1	0	0	0	0	0	2	1	2	0	1	1	0	0	0	1	1	0	0	0
210815	80	2	5	1	1	1	0	0	0	0	0	1	1	0	0	0	0	0	2	0	2	0	1	0	0	0	0	0	0	0	0	0
210816	79	2	4	0	2	1	1	0	0	1	0	1	0	0	0	1	0	0	2	0	1	0	0	1	0	0	0	0	1	0	0	0
210817	72	2	4	1	1	1	0	0	0	0	1	2	1	0	0	0	0	0	2	0	2	1	1	1	0	0	0	0	0	0	0	0
210818	80	2	3	1	1	1	1	0	0	1	0	1	0	0	0	1	0	0	2	1	2	1	1	0	0	0	0	1	1	0	0	0
210819	73	2	4	1	1	1	0	0	0	1	0	0	0	0	0	0	0	0	1	1	3	0	1	0	0	0	0	0	0	0	0	0
210820	70	2	5	0	2	2	0	0	0	1	0	0	0	0	0	0	0	0	2	1	1	1	1	1	0	1	0	0	0	0	0	0
210821	83	1	4	0	2	1	0	0	0	1	0	1	1	0	0	0	0	0	2	0	1	0	1	1	0	1	1	0	0	0	0	0
210822	84	1	3	1	1	1	0	0	0	1	0	1	1	0	0	0	0	0	2	0	2	1	1	0	0	0	0	0	1	0	0	0
210823	66	2	5	1	1	1	0	0	0	0	0	0	0	0	0	0	0	0	1	1	3	0	1	0	0	0	0	0	0	0	0	0
210824	87	2	4	1	1	1	1	0	0	1	0	0	0	0	0	0	0	0	1	0	2	1	1	1	0	0	0	0	1	0	0	0
210825	67	2	6	0	2	1	0	0	0	0	1	2	1	0	0	1	0	0	1	0	1	0	0	0	0	0	0	0	0	0	0	0
210826	76	1	3	0	2	1	0	0	0	0	0	1	1	0	0	0	0	1	2	0	1	1	1	1	0	0	0	0	0	0	0	0
210827	85	2	4	0	3	2	0	0	1	1	0	1	1	0	0	0	0	0	2	0	1	1	1	1	0	0	0	0	0	0	0	0
210828	73	2	5	1	1	2	0	0	0	1	1	4	1	0	1	1	0	0	2	1	2	1	1	0	0	0	0	0	0	0	0	0
210829	78	1	6	0	2	1	0	0	0	1	1	3	0	0	1	1	0	0	2	0	1	1	1	1	0	0	0	0	0	0	0	0
210830	93	2	3	1	1	1	1	0	0	1	0	1	1	0	0	0	0	0	2	0	2	0	0	1	0	0	0	0	0	0	0	0
210831	69	2	4	1	1	1	0	0	1	1	0	0	0	0	0	0	0	0	1	0	2	1	1	0	0	0	0	0	0	0	0	0
210832	72	1	4	1	1	1	0	0	0	0	0	0	0	0	0	0	0	0	1	0	2	0	0	0	0	0	0	0	0	0	0	0
210833	92	2	4	0	2	1	0	0	1	1	0	0	0	1	0	0	0	0	1	0	1	0	1	1	0	0	0	0	0	0	0	0
210834	81	2	4	0	2	1	0	0	0	0	0	1	1	0	0	0	0	1	1	0	1	1	1	1	0	0	0	0	0	0	0	0
210835	83	2	4	0	2	1	0	0	0	1	1	3	1	0	0	1	0	0	2	0	1	0	1	1	0	1	1	0	1	0	1	1
210836	67	1	6	1	1	1	0	0	0	0	0	0	0	0	0	0	0	0	1	0	2	0	1	0	0	0	0	0	0	0	0	0
210901	70	2	5	0	2	1	1	0	0	0	1	2	1	1	0	1	0	0	2	0	1	1	1	1	0	0	0	0	0	0	0	0
210902	84	2	5	1	1	1	1	1	0	1	1	2	1	0	0	1	0	0	2	0	2	1	1	0	0	1	0	0	1	0	0	0
210903	100	2	4	0	2	1	0	0	0	1	0	0	0	0	0	0	0	0	2	0	1	0	1	1	0	0	0	0	0	0	0	0
210904	66	2	5	1	1	1	1	0	0	0	0	1	0	0	1	0	0	0	1	1	2	1	1	0	0	0	0	0	0	0	0	0
210905	73	2	4	1	1	1	0	0	0	0	1	2	1	0	0	0	1	0	2	0	2	1	1	0	0	1	1	0	0	0	0	0
210906	73	2	3	1	1	1	0	0	0	0	1	3	1	0	0	1	0	0	2	0	2	1	1	1	1	1	1	0	1	0	0	0
210907	85	2	3	1	1	1	0	0	0	0	0	1	1	0	0	0	0	0	2	0	2	1	1	0	0	0	0	0	1	0	0	0
210908	72	2	4	0	2	1	0	0	0	0	0	1	1	0	0	0	0	0	2	0	1	0	1	1	0	0	0	0	0	0	0	0
210909	75	1	3	1	1	1	0	0	0	1	0	0	0	0	0	0	0	0	1	1	3	1	1	0	0	0	0	0	0	0	0	0
210910	85	2	7	1	1	1	0	0	0	1	0	1	1	0	0	0	0	0	2	0	2	0	1	1	0	0	0	0	0	0	0	0
210911	86	1	4	0	2	1	1	0	0	1	1	2	1	0	0	0	0	0	2	1	1	1	1	1	0	0	0	0	1	0	0	0
210912	80	2	4	1	1	1	0	0	0	1	1	3	1	0	1	1	0	0	2	1	2	1	1	0	0	0	0	0	1	0	0	0
210913	91	2	4	1	1	1	0	0	1	1	0	1	1	0	0	0	0	0	2	0	2	1	1	1	0	0	0	0	0	0	0	0
210914	65	2	4	0	2	1	0	0	0	0	0	0	0	0	0	0	0	0	1	0	1	1	1	0	0	0	0	0	0	0	0	0
210915	70	1	4	0	2	1	0	0	0	0	0	1	1	0	0	0	0	0	1	0	1	1	1	0	0	0	0	0	0	0	0	0
210916	79	2	4	1	1	1	0	0	0	1	0	1	1	0	0	0	0	0	2	0	2	0	1	1	0	0	0	0	0	0	0	0
210917	73	2	5	0	2	1	0	0	1	0	1	2	1	0	0	0	0	0	1	0	1	0	1	0	0	0	0	0	0	0	0	0
210918	71	1	4	0	2	1	0	0	0	0	1	3	1	0	1	1	0	0	2	0	1	0	1	0	0	0	0	0	0	0	0	0
210919	73	2	4	0	2	1	0	0	0	0	0	0	0	0	0	0	0	0	1	1	1	0	1	1	0	0	0	0	0	0	0	0
210920	76	2	3	0	2	1	0	0	0	0	1	3	1	0	0	1	0	0	2	1	1	0	1	1	0	0	0	1	1	0	0	0
210921	82	2	5	0	2	1	0	0	0	1	0	0	0	0	0	0	0	0	2	0	1	0	0	0	0	0	0	0	0	0	0	0
210922	86	2	4	1	1	1	0	0	1	0	0	1	0	1	1	0	0	0	1	0	2	0	0	1	0	0	0	0	0	0	0	0
210923	65	1	4	0	2	1	0	0	0	0	0	0	0	0	0	0	0	0	1	0	1	1	1	0	0	0	0	0	1	0	0	0
210924	78	2	4	0	2	1	0	0	0	0	0	1	1	0	0	0	0	0	2	0	1	0	1	1	0	0	0	0	1	0	0	0
210925	83	2	5	0	2	1	0	0	0	1	0	0	0	0	0	0	0	0	2	0	1	0	0	1	0	1	1	1	0	0	0	0
210926	88	2	5	1	1	1	0	0	0	1	1	2	1	0	1	0	0	0	2	1	2	0	0	1	0	1	0	0	0	0	0	0
210927	79	1	5	0	2	1	0	0	0	1	1	3	1	0	0	1	0	0	1	0	1	0	0	1	0	0	0	0	0	0	0	0
210928	92	2	7	1	1	1	0	0	1	1	1	2	1	0	1	0	0	0	1	0	2	0	0	1	0	0	0	0	1	0	0	0
210929	89	1	4	0	2	1	0	0	0	0	1	3	1	0	0	1	0	1	2	0	1	0	1	0	0	0	0	0	0	0	0	0
210930	69	1	4	0	3	1	0	0	0	0	0	0	0	0	0	0	0	0	1	0	1	0	0	1	0	0	0	0	0	0	0	0
210931	70	2	5	0	2	1	0	0	0	0	0	0	0	0	0	0	0	0	1	1	1	1	1	1	0	0	0	0	0	0	0	0
210932	75	1	6	1	1	1	0	0	0	0	1	2	1	0	0	1	0	0	1	0	2	1	1	0	0	0	0	0	0	0	0	0
210933	89	2	6	1	1	1	1	1	1	1	1	3	1	1	0	1	1	0	2	0	2	1	1	0	0	0	0	0	1	0	0	0
210934	73	1	4	0	2	1	0	0	1	0	1	2	1	1	0	1	0	0	2	1	1	1	1	1	0	0	0	0	1	0	0	0
210935	67	1	6	0	3	1	0	0	0	0	0	1	1	0	0	0	0	0	1	0	1	0	0	0	0	0	0	0	0	0	0	0
210936	71	2	3	0	2	1	1	0	0	1	1	2	1	0	0	1	0	1	2	0	1	0	0	0	0	0	0	0	0	0	0	0
210937	73	2	6	1	1	1	0	0	0	0	0	1	1	0	0	0	0	0	1	0	2	0	1	1	0	0	0	0	0	0	0	0
210938	86	1	6	0	2	1	1	1	1	1	0	1	1	0	0	0	0	0	2	0	1	0	0	1	0	0	0	0	1	0	0	0
211001	79	1	4	0	2	1	1	0	0	0	1	2	0	0	1	1	0	0	2	0	1	0	0	1	0	0	0	0	1	0	0	0
211002	78	2	5	1	1	1	1	0	0	0	0	1	0	1	0	0	0	0	1	0	2	0	1	1	0	1	0	0	0	0	0	0
211003	70	1	5	1	4	2	0	1	0	0	0	0	0	0	0	0	0	0	1	0	1	0	0	1	0	0	0	0	1	0	0	0
211004	69	2	6	0	2	1	0	0	0	0	1	3	1	0	0	0	1	0	2	0	1	1	1	1	0	1	1	0	0	0	0	0
211005	90	2	5	0	2	1	1	0	1	1	0	0	0	0	0	0	0	0	1	0	1	0	1	1	0	0	0	0	1	0	0	0
211006	94	2	5	1	1	1	1	1	1	1	0	1	1	0	0	0	0	0	2	0	2	0	1	0	0	0	0	0	0	0	0	0
211007	80	1	6	1	1	1	1	0	0	1	0	1	0	0	0	1	0	0	2	1	2	0	1	1	0	0	0	0	1	0	0	0
211008	90	1	3	1	1	1	0	0	0	1	1	2	1	0	1	0	0	0	2	0	2	0	0	1	0	0	0	0	0	0	0	0
211009	72	2	3	1	1	1	0	0	0	0	0	1	1	0	0	0	0	0	1	0	2	1	1	0	0	1	0	0	0	0	0	0
211010	75	2	5	0	2	1	0	0	0	0	0	1	1	1	0	0	0	0	1	1	1	0	1	1	0	0	0	0	0	0	0	0
211011	77	2	6	1	1	1	0	0	0	1	1	2	1	0	0	0	0	1	2	1	2	0	0	1	1	0	0	0	0	0	0	0
211012	83	1	7	0	2	1	1	0	0	0	1	2	1	0	0	0	0	0	2	1	1	0	1	0	0	0	0	0	1	0	0	0
211013	90	1	4	1	1	1	1	0	1	1	1	3	1	0	0	1	1	0	2	1	2	0	0	0	0	1	1	0	1	0	0	0
211014	91	2	4	1	1	1	0	0	0	1	0	1	1	0	0	0	0	0	2	0	2	0	1	0	0	1	0	0	0	0	0	0
211015	68	2	3	1	1	1	0	0	0	0	1	3	1	1	0	1	0	0	1	1	3	0	1	0	0	0	0	0	0	0	0	0
211016	71	2	5	1	1	1	0	0	0	0	0	1	1	0	0	0	0	0	1	0	2	0	0	0	0	0	0	0	0	0	0	1
211017	88	2	3	1	1	1	0	0	1	1	1	2	1	0	0	1	0	0	2	0	2	0	0	0	0	1	0	0	1	0	0	0
211018	70	2	5	1	1	1	0	0	0	0	0	1	0	0	0	1	0	0	2	1	2	1	1	0	0	0	0	0	0	0	0	0
211019	76	1	3	0	2	2	0	0	0	0	0	0	0	0	0	0	0	0	2	0	1	1	1	1	0	0	0	0	1	0	0	0
211020	84	2	5	1	1	1	0	0	0	1	0	0	0	0	0	0	0	0	1	0	2	0	1	1	0	0	0	0	1	0	0	0
211021	85	1	4	0	2	1	0	0	0	1	1	2	1	0	1	0	0	0	2	0	1	1	1	1	0	0	0	0	1	0	0	0
211022	75	1	7	1	1	1	0	0	0	0	0	1	0	1	1	0	0	0	1	1	3	1	1	0	0	0	0	0	0	0	0	0
211023	76	1	5	1	1	1	0	0	0	0	1	2	1	0	1	0	0	1	1	1	2	1	1	0	0	0	0	0	0	0	0	0
211024	77	1	6	0	2	1	0	0	0	0	1	3	1	0	0	1	0	0	2	0	1	1	1	0	0	0	0	0	0	0	0	0
211025	74	2	5	0	2	1	1	0	0	1	1	3	1	1	0	1	0	0	2	0	1	0	1	1	0	0	0	0	0	0	0	0
211026	88	1	3	0	2	1	0	0	0	1	0	1	0	0	0	1	0	0	2	1	1	1	1	1	0	0	0	0	1	0	0	1
211027	70	2	4	1	1	1	0	0	0	0	0	0	0	0	0	0	0	0	2	1	3	1	1	0	0	0	0	0	0	0	0	0
211028	72	2	7	1	1	1	0	0	0	1	1	2	1	0	0	1	0	0	1	0	2	1	1	0	0	0	0	0	1	0	0	0
211029	95	1	5	0	2	1	1	0	1	1	0	1	0	0	0	1	0	0	2	0	1	1	1	1	1	1	1	0	0	0	1	1
211030	79	1	4	0	2	1	0	0	0	1	1	3	1	0	0	1	0	0	2	0	1	1	1	1	0	0	0	0	0	0	0	0
211031	82	2	6	1	1	1	0	0	0	0	1	2	1	0	1	0	0	0	2	0	2	1	1	1	0	0	0	0	0	0	0	0
211032	91	2	5	0	2	1	0	0	0	1	1	3	1	1	0	0	1	0	2	0	1	0	1	1	0	0	0	0	0	0	0	0
211033	71	1	6	1	1	1	0	0	1	0	1	2	1	0	0	1	0	0	2	1	2	0	1	1	1	1	1	0	1	0	0	1
211034	76	1	5	0	2	1	1	0	0	1	1	2	1	1	1	0	0	0	2	1	1	0	1	1	0	0	0	0	0	0	0	0
211035	79	2	3	0	2	2	0	0	0	0	1	2	1	0	0	1	0	0	2	1	1	0	1	1	0	0	0	0	0	0	0	0
211036	77	2	5	1	1	1	0	0	1	1	0	1	0	0	0	1	0	0	2	1	2	0	1	0	0	0	0	0	0	0	0	0
211101	66	1	4	0	2	2	0	0	0	0	1	2	1	0	0	1	0	0	1	1	1	0	0	0	0	0	0	0	0	0	0	0
211102	85	1	7	0	2	2	0	0	0	0	0	0	0	1	0	0	0	0	2	0	1	1	1	0	0	0	0	0	1	0	0	0
211103	82	1	4	0	3	1	1	1	0	1	1	2	0	0	1	1	0	0	2	1	1	1	1	1	1	1	0	1	1	0	0	1
211104	66	2	4	1	1	1	0	0	0	0	1	2	1	0	0	1	0	0	1	0	2	0	1	0	0	0	0	0	0	0	0	0
211105	76	2	5	1	1	1	0	0	1	1	1	2	1	0	0	1	0	0	2	0	2	1	1	0	0	0	0	0	0	0	0	0
211106	69	2	4	1	1	1	1	0	1	1	1	3	1	0	1	1	0	0	2	0	2	1	1	0	0	1	0	0	0	0	0	0
211107	74	1	4	1	1	1	0	0	0	0	0	1	1	0	0	0	0	0	1	1	3	0	0	0	0	0	0	0	0	0	0	0
211108	82	1	5	0	2	1	0	0	0	1	0	1	1	0	0	0	0	0	1	1	1	1	1	0	0	0	0	0	0	0	0	0
211109	98	2	6	0	2	1	0	0	0	0	0	0	0	0	0	0	0	0	1	0	1	0	0	1	0	0	0	0	0	0	0	0
211110	69	1	5	1	1	1	1	0	0	1	1	2	0	0	0	1	0	0	1	1	2	0	1	0	1	0	0	0	1	0	0	0
211111	82	1	6	1	1	1	0	0	0	0	1	2	1	0	1	0	0	0	1	1	2	0	1	0	0	0	0	0	0	0	0	0
211112	82	1	4	0	2	1	1	0	0	1	1	3	1	1	0	1	0	0	2	1	1	1	1	0	0	0	0	0	0	0	0	0
211113	83	2	3	1	1	1	0	0	0	1	1	3	1	0	0	0	1	0	2	0	2	0	0	0	0	0	0	1	0	0	0	0
211114	66	2	5	1	1	1	0	0	0	0	0	0	0	1	0	0	0	0	1	1	3	1	1	0	0	0	0	0	0	0	0	0
211115	66	1	5	1	1	2	0	0	0	0	1	2	1	1	0	0	0	0	1	1	3	1	1	0	0	0	0	0	0	0	0	0
211116	73	2	5	1	1	1	1	0	0	0	1	2	1	0	0	0	0	0	2	0	2	0	0	0	0	0	0	0	1	0	0	0
211117	75	2	4	1	1	1	1	0	0	0	0	0	0	0	0	0	0	0	1	1	2	0	0	1	0	0	0	0	0	0	0	0
211118	77	2	7	1	1	1	1	1	1	0	0	1	1	0	0	0	0	0	2	1	2	0	1	1	1	0	0	0	1	0	0	0
211119	88	1	3	1	1	1	1	1	1	1	1	3	1	0	1	1	0	0	2	0	2	0	1	0	0	1	0	0	1	0	0	0
211120	77	2	5	0	2	1	0	0	1	1	0	1	1	0	0	0	0	0	2	0	1	1	1	0	0	0	0	0	1	0	0	0
211121	68	1	5	1	1	1	0	0	0	0	1	2	1	0	0	1	0	0	2	1	2	0	1	1	0	0	0	1	1	0	0	0
211122	83	1	5	0	2	1	0	0	0	0	1	2	0	1	0	1	0	0	1	1	1	0	0	0	0	0	0	0	0	0	0	0
211123	83	2	5	1	1	1	0	0	0	1	1	2	1	1	0	1	0	0	1	0	2	1	1	0	0	0	0	0	0	0	0	0
211124	84	2	3	1	1	1	0	0	1	1	1	2	1	0	0	0	0	0	1	0	2	1	1	1	0	0	0	0	1	0	0	0
211125	84	2	4	1	1	1	0	0	0	1	0	1	1	0	0	0	0	0	2	1	2	1	1	0	0	0	0	0	0	0	0	0
211126	76	2	5	1	1	1	0	0	0	0	1	2	1	1	0	0	0	0	1	0	2	0	0	0	0	0	0	0	0	0	0	0
211127	84	2	7	0	2	1	1	1	0	0	0	1	1	0	0	0	0	0	2	1	1	1	1	1	0	0	0	0	1	0	0	1
211128	87	1	6	0	2	1	0	0	1	1	1	2	1	0	0	1	0	0	2	1	1	0	0	1	0	0	0	0	1	0	0	0
211129	93	2	6	0	3	1	1	0	0	1	0	1	0	0	0	0	1	0	2	0	1	0	0	1	0	0	0	0	1	0	0	1
211130	86	2	7	1	1	1	0	0	0	1	1	2	1	0	1	0	0	1	2	0	2	0	0	0	0	1	0	0	0	0	0	0
211201	83	1	4	1	1	1	1	0	1	1	1	2	1	0	0	1	0	1	2	0	2	0	1	0	0	0	0	0	1	0	0	0
211202	66	2	5	1	1	1	0	0	0	0	1	2	1	0	0	0	0	0	2	1	3	0	0	0	0	0	0	0	1	0	0	0
211203	80	1	6	0	2	1	0	0	0	0	0	0	0	0	0	0	0	1	1	0	1	0	0	1	0	0	0	0	0	0	0	0
211204	67	1	3	1	1	2	0	0	0	0	1	2	1	0	0	0	0	0	2	1	2	0	1	1	0	1	0	0	1	0	0	0
211205	71	2	3	1	1	2	0	0	0	0	0	1	0	0	0	1	0	0	1	0	2	1	1	0	0	0	0	0	1	0	0	0
211206	72	2	3	0	2	1	0	0	0	0	0	0	0	1	0	0	0	0	1	0	1	0	0	1	0	0	0	0	1	0	0	0
211207	76	2	4	0	2	1	0	0	0	0	0	1	1	1	0	0	0	0	2	1	1	0	0	1	0	1	0	0	0	0	0	0
211208	68	2	4	0	2	1	0	1	0	0	0	1	1	0	0	0	0	0	2	0	1	1	1	1	0	0	0	0	1	0	0	0
211209	87	2	5	1	1	1	0	0	0	1	0	1	1	0	0	0	0	0	1	0	2	1	1	0	0	1	0	0	0	0	0	0
211210	66	1	4	1	1	1	0	0	0	0	1	3	1	0	1	1	0	0	2	1	2	1	1	1	0	0	0	0	0	0	0	0
211211	76	2	6	0	2	1	0	0	0	0	0	1	1	0	0	0	0	0	1	1	1	1	1	1	0	0	0	0	1	0	0	0
211212	87	2	5	0	2	1	0	0	0	0	1	4	1	1	0	1	1	0	2	1	1	0	0	1	0	0	0	0	1	0	0	0
211213	97	2	6	0	2	1	0	0	0	1	0	1	1	0	0	0	0	0	2	0	1	0	0	1	0	0	0	0	0	0	0	0
211214	73	1	5	1	1	1	1	0	0	0	1	2	1	1	0	0	0	0	2	0	2	1	1	0	0	0	0	0	0	0	0	0
211215	74	1	6	1	1	1	0	0	1	1	1	2	1	0	0	1	0	0	2	0	2	1	1	0	0	0	0	0	1	0	0	0
211216	80	1	4	1	1	1	1	0	0	1	1	3	1	0	0	1	0	0	2	0	2	1	1	0	0	0	0	0	1	0	0	0
211217	77	2	6	0	2	1	0	1	0	0	1	2	1	0	1	0	0	0	2	0	1	1	1	1	0	0	0	0	1	0	0	0
211218	89	1	3	1	1	1	0	0	0	0	1	3	1	0	0	1	0	0	2	0	2	0	1	0	0	0	0	0	0	0	0	0
211219	66	2	4	1	1	1	0	0	0	0	0	0	0	0	0	0	0	0	1	1	3	0	1	0	0	0	0	0	0	0	0	0
211220	87	2	3	0	2	1	0	0	1	1	0	1	1	0	0	0	0	0	1	0	1	0	1	0	0	0	0	0	0	0	0	0
211221	70	2	4	0	2	1	0	0	0	0	0	1	1	0	0	0	0	0	1	1	1	0	0	1	0	0	0	0	1	0	0	0
211222	84	2	6	0	2	1	0	0	0	0	1	2	1	0	0	1	0	0	1	1	1	0	0	1	0	0	0	0	1	0	0	0
211223	67	1	4	0	2	1	1	0	0	1	1	3	1	0	0	1	0	0	1	0	1	0	1	1	0	0	0	0	0	0	0	0
211224	86	2	6	0	2	1	0	0	1	1	0	1	1	0	0	0	0	0	2	1	1	1	1	0	1	1	0	0	1	0	0	0
211225	89	2	5	0	2	1	0	0	1	1	0	1	1	0	0	0	0	1	1	0	1	1	1	1	0	0	0	0	0	0	0	0
211226	83	2	6	1	1	1	0	0	0	0	1	2	1	0	0	1	0	1	1	0	2	0	1	0	0	0	0	0	0	0	0	0
211227	89	2	3	0	2	1	0	0	1	1	1	2	1	0	0	1	0	0	2	1	1	0	1	1	0	0	0	0	0	0	0	0
211228	69	2	4	0	2	1	0	0	0	0	0	1	1	1	0	0	0	0	1	1	1	0	1	1	0	0	0	0	0	0	0	0
211302	65	2	5	0	2	1	0	0	0	0	1	2	1	0	0	1	0	0	2	0	1	1	1	0	0	0	0	0	0	0	0	0
211303	84	1	3	1	1	1	0	0	0	1	0	0	0	1	0	0	0	0	2	0	2	0	0	0	0	0	0	0	0	0	0	0
211304	80	2	5	1	1	1	0	0	0	0	0	0	0	1	0	0	0	0	2	0	2	0	1	0	0	0	0	0	0	0	0	0
211305	90	2	7	1	1	1	1	0	0	0	0	1	1	0	0	0	0	0	2	1	2	0	0	0	0	0	0	0	0	0	0	0
211306	87	2	6	0	2	2	1	0	0	1	0	0	0	0	0	0	0	1	2	0	1	0	0	1	0	0	0	0	0	0	0	0
211307	79	2	4	0	2	1	1	1	1	1	1	2	0	1	1	0	1	0	2	0	1	0	0	1	0	0	0	0	1	0	0	0
211308	67	2	5	0	2	1	0	0	0	0	0	0	0	1	0	0	0	0	1	0	1	1	1	1	0	0	0	0	0	0	0	0
211309	66	1	4	1	1	1	0	0	1	1	1	3	1	0	0	1	0	0	1	1	2	1	1	0	0	0	0	0	0	0	0	0
211310	70	1	5	1	5	2	0	0	0	0	0	0	0	0	0	0	0	0	1	1	1	1	1	1	0	0	0	0	0	0	0	0
211311	72	1	4	0	2	2	0	0	0	0	0	1	0	0	0	1	0	0	1	0	1	0	0	0	0	0	0	0	0	0	0	0
211312	87	2	5	1	1	1	0	0	0	0	0	0	0	0	0	0	0	0	1	0	2	0	1	0	0	0	0	0	0	0	0	0
211313	79	2	4	0	2	1	0	0	1	1	1	2	1	0	0	0	0	0	1	0	1	0	1	1	0	0	0	0	1	0	0	0
211314	69	2	4	0	2	1	0	0	1	1	1	2	1	0	0	1	0	0	1	0	1	0	1	0	0	0	0	0	0	0	0	0
211315	76	1	6	1	1	1	0	0	0	1	0	0	0	0	0	0	0	0	2	1	2	0	1	0	0	0	0	0	0	0	0	0
211316	90	2	6	1	1	1	1	1	1	1	0	0	0	1	0	0	0	0	2	1	2	0	0	1	0	0	0	0	1	0	0	0
211317	89	1	5	0	2	2	1	0	0	0	0	0	0	0	0	0	0	0	2	0	1	0	0	0	0	0	0	0	1	0	0	0
211318	69	1	3	0	2	1	0	0	0	0	0	1	0	0	0	0	0	0	2	0	1	1	1	0	0	0	0	0	1	0	0	0
211319	65	2	3	1	1	2	0	0	0	0	0	0	0	0	0	0	0	0	1	0	2	1	1	0	0	0	0	0	0	0	0	0
211320	67	2	3	1	1	2	0	0	0	0	0	0	0	0	0	0	0	0	2	0	1	1	1	0	0	0	0	0	1	0	0	0
211321	71	2	5	0	2	1	0	0	0	0	0	0	0	1	0	0	0	0	1	0	1	0	0	0	0	0	0	0	0	0	0	0
211323	67	1	4	1	1	2	0	0	0	0	1	2	1	0	0	1	0	0	1	1	2	1	1	0	0	0	0	0	0	0	0	0
211324	71	2	5	1	1	1	0	0	0	1	1	3	1	1	0	1	0	0	2	1	2	1	1	0	0	0	0	0	0	0	0	0
211325	79	1	4	0	2	1	0	0	0	0	0	1	0	0	0	1	0	0	2	0	1	0	1	1	0	0	0	0	1	0	0	0
211326	73	2	5	0	2	1	0	0	0	1	0	0	0	0	0	0	0	0	2	0	1	1	1	0	0	1	1	0	0	0	0	0
220101	88	2	4	1	1	1	0	0	0	1	0	1	0	0	0	1	0	0	2	0	2	0	0	1	1	1	1	0	0	0	0	0
220102	78	2	4	0	2	1	0	0	0	0	1	3	1	0	0	1	0	0	1	0	1	0	0	1	0	0	0	0	0	0	0	0
220103	86	2	4	1	1	1	0	1	0	1	0	1	1	0	0	0	0	0	2	0	2	1	1	1	0	0	0	0	1	0	0	0
220104	66	1	7	1	1	1	0	0	0	0	0	0	0	0	0	0	0	0	1	0	2	0	1	0	0	0	0	0	0	0	0	0
220105	83	1	4	0	2	1	0	0	0	0	1	2	0	1	0	1	1	1	2	1	1	0	1	1	0	0	0	0	0	0	0	0
220106	66	2	4	0	2	1	0	0	1	1	1	3	1	0	0	1	0	0	2	1	1	0	1	0	0	0	0	0	0	0	0	0
220107	72	2	5	0	2	1	0	0	0	1	1	3	1	1	0	1	0	0	2	1	1	0	0	1	0	0	0	0	0	0	0	0
220108	79	1	4	1	1	1	1	0	0	1	0	1	0	0	0	1	0	0	2	0	2	1	1	0	0	0	0	0	1	0	0	0
220109	82	2	4	1	1	1	1	0	0	1	0	0	0	0	0	0	0	0	2	0	2	1	1	0	0	0	0	0	0	0	0	0
220110	70	2	5	0	2	1	0	0	0	1	1	2	1	0	0	1	0	0	2	0	1	0	0	1	0	0	0	0	1	0	0	0
220111	91	1	5	1	1	1	0	0	0	1	0	1	1	0	0	0	0	0	2	0	2	1	1	0	0	0	0	0	1	0	0	0
220112	74	2	5	0	2	1	0	0	0	0	1	2	1	0	0	1	0	0	2	1	1	0	1	1	0	0	0	0	0	0	0	0
220113	78	1	4	1	1	1	0	0	0	0	1	2	1	0	0	1	0	0	2	0	2	0	0	1	0	0	0	0	0	0	0	0
220114	66	2	4	1	1	1	0	0	0	1	0	1	0	0	0	0	0	0	1	0	3	1	1	1	0	0	0	0	1	0	0	0
220115	69	2	5	1	1	1	0	0	1	1	1	4	1	1	1	1	0	0	1	1	2	1	1	0	0	0	0	1	0	0	0	0
220116	85	1	4	1	5	2	1	0	0	1	1	3	1	0	1	1	0	0	2	1	1	1	1	1	1	1	1	0	0	0	1	1
220117	68	2	3	1	1	1	0	0	0	0	0	1	1	0	0	0	0	0	2	0	2	0	1	0	1	1	0	0	1	0	0	0
220118	69	2	6	1	1	1	0	0	0	0	0	1	0	1	0	0	0	0	1	1	2	0	0	0	0	0	0	0	0	0	0	0
220119	73	1	4	1	1	1	1	0	0	0	1	3	1	0	0	1	0	0	1	0	2	0	1	0	0	0	0	0	1	0	0	0
220120	86	2	4	0	2	1	0	0	0	1	0	1	1	1	0	0	0	0	2	1	1	0	0	1	0	0	0	0	1	0	0	0
220121	84	2	4	1	1	1	0	0	0	0	1	3	1	0	1	1	0	0	2	0	2	0	0	0	0	0	0	0	0	0	0	0
220122	79	2	4	1	1	1	0	0	0	1	1	2	1	1	1	0	0	0	2	1	2	0	0	0	0	1	2	0	0	1	1	1
220123	69	2	4	1	1	1	0	0	0	1	1	2	1	0	0	0	0	0	2	0	2	0	1	0	1	3	2	0	0	0	1	1
220124	73	2	4	0	2	1	0	0	0	0	1	2	1	0	0	0	0	0	2	1	1	0	0	1	0	0	0	0	0	0	0	0
220125	82	1	5	1	1	2	0	1	0	0	0	1	0	0	0	0	1	0	1	0	2	0	0	1	0	1	0	0	1	0	0	0
220126	92	1	4	0	2	1	0	0	0	1	0	1	0	0	1	0	0	0	2	1	1	0	0	1	1	1	1	0	0	1	1	1
220201	85	2	3	0	2	1	0	0	0	1	0	1	1	0	0	0	0	0	2	1	1	0	0	1	0	0	0	0	1	0	0	0
220202	75	2	7	0	2	1	0	0	0	1	0	1	1	1	0	0	0	0	2	1	1	0	1	0	0	0	0	0	1	0	0	0
220203	88	2	7	0	2	1	1	0	0	1	1	4	1	0	1	1	0	0	2	0	1	0	1	1	0	1	0	0	0	0	0	0
220204	92	2	5	0	2	1	1	1	0	1	1	2	1	0	0	1	0	0	2	1	1	0	1	1	0	0	0	0	1	0	0	0
220205	79	1	4	1	1	1	0	0	0	0	1	3	1	0	0	1	0	0	2	0	2	0	1	0	0	1	0	0	0	0	0	0
220206	74	2	6	0	2	1	0	0	0	0	1	3	1	0	0	1	0	0	1	0	1	1	1	0	0	0	0	0	0	0	0	0
220207	65	1	4	0	3	1	0	0	1	1	1	2	0	0	1	0	0	1	2	1	1	0	0	0	0	1	0	0	0	0	0	0
220208	73	2	4	0	2	1	0	0	0	0	1	2	1	0	0	0	0	0	2	1	1	0	0	0	0	0	0	0	1	0	0	0
220209	78	2	4	1	1	1	0	1	0	1	1	2	1	0	0	0	0	0	1	0	2	0	1	0	0	0	0	0	1	0	0	0
220210	89	2	6	0	2	1	0	0	0	1	0	0	0	0	0	0	0	0	2	0	1	1	1	1	0	1	0	0	0	0	0	0
220211	74	2	3	1	1	1	1	0	0	1	1	2	1	0	0	1	0	0	2	1	2	1	1	1	0	1	0	0	0	0	0	0
220212	77	2	5	1	1	1	0	0	0	0	0	1	1	0	0	0	0	0	1	1	2	1	1	0	0	0	0	0	0	0	0	0
220213	86	2	4	0	2	2	0	0	0	1	0	1	1	1	0	0	0	0	2	0	1	1	1	1	0	0	0	1	0	0	0	0
220214	84	2	6	0	2	1	1	1	1	1	0	1	1	0	0	0	0	0	2	1	1	0	0	1	0	0	0	0	1	0	0	0
220215	92	2	6	0	2	1	1	0	1	1	0	1	0	0	0	0	1	0	2	1	1	0	1	1	0	0	0	0	1	0	0	0
220216	66	1	5	1	1	1	1	0	1	1	1	2	0	1	1	1	0	0	2	0	2	1	1	0	0	1	0	0	1	0	0	0
220217	72	1	4	1	1	1	0	0	0	1	1	3	1	0	0	1	0	0	2	0	1	1	1	0	0	0	0	0	0	0	0	0
220218	77	2	3	0	2	1	0	0	1	1	1	2	1	0	0	1	0	0	2	0	1	1	1	1	0	0	0	0	1	0	0	0
220219	75	2	6	1	1	2	0	0	0	0	0	1	1	1	0	0	0	0	2	1	2	0	0	0	0	0	0	0	0	0	0	0
220220	82	2	5	0	2	1	1	0	0	1	1	2	1	0	1	0	0	1	2	0	1	0	0	0	0	1	1	0	1	0	0	0
220221	81	2	5	1	1	1	1	0	0	0	1	2	1	1	0	0	0	0	1	0	2	0	1	0	0	0	0	0	0	0	0	0
220222	81	2	3	0	2	1	1	0	1	1	0	1	1	0	0	0	0	0	2	1	1	0	0	1	0	1	1	0	1	0	0	0
220223	83	2	5	0	2	1	0	0	0	1	0	1	0	0	1	0	0	0	2	0	1	0	1	1	0	0	0	0	0	0	0	0
220224	74	1	6	0	2	1	0	0	1	1	1	4	1	0	1	1	0	0	2	0	1	0	1	0	0	0	0	0	0	0	0	0
220301	75	1	3	1	1	1	0	1	1	1	1	3	1	0	1	1	0	1	2	1	2	1	1	0	0	1	1	0	1	0	0	0
220302	66	2	4	0	2	1	0	0	0	0	0	1	1	1	0	0	0	0	1	1	3	1	1	0	0	0	0	0	0	0	0	0
220303	68	2	3	1	1	1	0	0	0	0	1	2	1	0	0	1	0	0	2	1	2	1	1	0	0	0	0	0	0	0	0	0
220304	79	2	4	1	1	1	0	0	0	0	0	1	1	0	0	0	0	0	2	1	2	0	1	0	0	0	0	0	1	0	0	0
220305	79	2	4	1	1	2	0	0	0	1	1	2	1	0	0	1	0	0	1	1	2	1	1	1	0	0	0	0	0	0	0	0
220306	86	2	4	1	1	1	0	0	0	0	0	1	1	0	0	0	0	0	2	0	2	0	0	0	0	1	0	0	1	0	0	0
220307	73	2	3	0	2	1	0	0	0	0	0	1	0	0	0	0	0	0	1	0	1	1	1	1	0	0	0	0	0	0	0	0
220308	66	2	5	1	1	1	0	0	0	0	0	0	0	1	0	0	0	0	1	0	2	0	1	0	0	0	0	0	0	0	0	0
220309	69	2	4	1	1	1	0	0	0	0	1	2	1	0	0	1	0	0	2	0	2	0	1	1	0	0	0	0	0	0	0	0
220310	76	1	4	0	3	1	0	0	0	0	0	1	0	0	0	0	0	0	1	0	1	0	1	1	0	1	1	0	1	0	0	0
220311	76	1	5	1	1	1	0	0	0	0	0	1	0	0	1	0	0	0	1	0	2	1	1	0	0	0	0	0	1	0	0	0
220312	81	2	3	1	1	1	0	0	1	0	1	3	1	1	0	0	1	0	2	0	2	0	1	1	0	0	0	0	0	0	0	0
220313	73	2	6	1	1	1	0	0	0	1	0	1	1	0	0	0	0	0	1	0	2	0	0	0	0	1	0	0	0	0	0	0
220314	90	2	3	0	2	1	1	1	0	1	0	0	0	0	0	0	0	0	2	1	1	0	0	1	0	0	0	0	1	0	0	0
220315	77	2	4	1	1	1	0	0	0	0	0	1	0	1	0	1	0	0	2	0	2	0	0	0	0	0	0	0	0	0	0	0
220317	81	2	4	0	2	1	0	0	0	0	0	1	0	1	1	0	0	1	2	0	1	0	0	1	0	1	0	0	1	0	0	0
220318	80	1	4	0	2	1	0	0	0	0	0	0	0	1	0	0	0	0	1	0	1	0	0	0	0	0	0	0	0	0	0	0
220319	81	2	6	0	2	1	0	0	1	1	1	2	1	0	1	0	0	0	2	0	1	0	0	1	0	0	0	0	0	0	0	0
220320	90	2	4	1	1	1	0	1	1	1	1	2	1	0	1	0	0	0	1	0	2	0	1	1	0	1	0	0	1	0	0	0
220321	80	2	3	0	2	1	0	0	1	1	1	2	1	0	0	0	0	0	2	0	1	0	1	0	0	0	0	0	0	0	0	0
220322	80	2	3	1	1	1	0	0	0	1	0	1	1	0	0	0	0	0	2	0	2	0	0	0	0	0	0	0	0	0	0	0
220323	82	2	6	1	1	1	0	0	0	0	0	1	1	0	0	0	0	0	2	1	2	0	0	0	0	0	0	0	0	0	0	0
220324	83	1	3	0	3	1	1	0	1	1	1	3	1	0	0	1	1	0	2	1	1	0	1	1	0	0	0	0	0	0	0	1
220325	74	2	4	1	1	2	0	0	0	0	0	0	0	1	0	0	0	0	1	0	2	0	1	1	0	0	0	0	1	0	0	0
220326	76	1	4	1	1	1	0	0	0	1	0	1	0	1	0	1	0	0	2	1	2	0	1	0	0	0	0	0	0	0	0	0
220401	73	2	3	0	2	2	0	0	0	0	0	0	0	1	0	0	0	0	1	1	1	1	1	1	0	1	0	0	0	0	0	0
220402	65	2	3	1	5	2	0	0	0	0	0	1	1	0	0	0	0	0	2	1	1	1	1	1	0	0	0	0	1	0	0	0
220403	79	2	3	1	1	2	0	0	0	1	0	1	1	0	0	0	0	0	2	0	2	1	1	0	0	1	0	0	0	0	0	0
220404	69	2	6	1	1	1	0	0	0	0	0	0	0	0	0	0	0	0	1	1	2	0	0	0	0	0	0	0	0	0	0	0
220405	82	1	5	0	3	1	1	0	0	1	0	1	0	1	0	1	0	0	1	0	1	0	0	1	0	0	0	0	1	0	0	0
220406	83	1	4	0	2	1	1	1	1	1	0	1	0	1	0	1	0	0	2	0	1	0	1	0	0	0	0	0	1	0	0	0
220407	68	1	6	1	5	1	0	0	0	0	0	1	0	0	1	0	0	0	2	1	1	1	1	1	0	0	0	0	0	0	0	0
220408	80	1	4	1	1	2	1	0	0	0	1	2	1	0	0	0	0	0	2	1	2	0	0	0	0	0	0	0	1	0	0	0
220409	73	2	5	0	2	1	0	0	0	1	1	3	1	0	0	1	0	0	1	0	1	0	0	1	0	0	0	0	0	0	0	0
220410	76	1	5	1	1	2	0	0	0	1	1	2	1	0	1	0	0	0	1	0	3	0	0	0	0	0	0	0	0	0	0	0
220411	80	1	3	0	2	1	0	0	0	1	1	2	1	1	0	1	0	0	1	1	1	0	0	0	0	0	0	0	0	0	0	0
220412	74	2	4	1	1	1	0	0	0	0	0	1	1	1	0	0	0	0	1	1	2	1	1	0	0	0	0	0	0	0	0	0
220413	82	2	6	0	2	1	0	0	1	0	0	1	1	0	0	0	0	0	2	1	1	0	0	1	0	0	0	1	0	0	0	0
220414	95	1	7	0	2	1	1	1	1	1	0	0	0	0	0	0	0	0	2	1	1	0	1	1	0	0	0	0	1	0	0	0
220415	71	1	4	1	1	1	0	1	0	1	1	2	1	0	1	0	0	1	2	0	2	1	1	1	0	0	0	0	1	0	0	0
220416	75	1	3	0	3	2	0	0	0	1	0	1	0	0	0	1	0	0	1	0	1	1	1	1	0	1	1	0	0	0	1	1
220417	83	2	3	0	2	1	0	0	0	0	0	0	0	0	0	0	0	0	1	0	1	1	1	1	0	0	0	0	0	0	0	0
220418	84	2	4	0	2	1	0	0	0	1	0	1	1	1	0	0	0	0	1	0	1	0	1	0	1	1	1	0	0	0	0	0
220419	82	2	4	0	2	1	0	0	0	0	1	2	1	0	0	0	0	0	1	1	1	0	0	0	0	0	0	0	1	0	0	0
220420	76	2	5	0	2	1	0	0	0	0	1	3	1	1	1	0	0	0	1	1	1	0	0	0	0	0	0	0	0	0	0	0
220421	73	1	4	1	1	1	0	0	0	0	1	3	1	1	1	1	0	0	1	0	2	1	1	1	0	0	0	0	0	0	0	0
220422	73	2	3	1	1	1	0	0	1	0	1	3	1	1	0	1	0	0	2	1	2	0	0	0	0	0	0	1	1	0	0	0
220423	74	2	5	0	2	1	0	1	1	1	0	1	1	1	0	0	0	0	2	0	1	1	1	0	0	0	0	0	1	0	0	0
220424	70	1	3	1	1	1	0	0	0	0	1	2	1	1	0	1	0	0	2	0	2	1	1	0	0	0	0	0	1	0	0	0
220425	85	2	6	0	2	1	0	0	0	0	0	1	1	0	0	0	0	0	2	0	1	0	1	0	1	1	2	0	0	1	1	1
220426	81	2	6	1	1	1	1	1	1	1	1	2	1	0	0	1	0	0	2	1	2	1	1	1	0	0	0	0	1	0	0	0
220427	90	2	6	0	2	1	1	0	0	0	0	1	0	0	0	1	0	0	1	0	1	0	0	1	0	0	0	1	1	0	0	0
220428	88	2		0	2	1	1	0	1	1	0	1	1	0	0	0	0	0	2	0	1	0	1	1	1	1	1	0	1	0	0	0
